# Supplementary material for: Large-scale identification of human cerebrovascular proteins: Inter-tissue and intracerebral vascular protein diversity
Source: PLoS One. 2017 Nov 30;12(11):e0188540. doi: 10.1371/journal.pone.0188540 (PMC5708641; doi:10.1371/journal.pone.0188540)
Supplement: S1 File — This file lists the number of antibodies that were used, the number of cortex samples reviewed per protein, and the number of samples for which astrocyte, vessel or neuronal staining was found. A binary score is also shown (0 for not present and 1 for present). (XLSX) [file pone.0188540.s004.xlsx]

## Sheet: Sheet1
Gene Name	# of Antibodies tested	# of C.cortex samples	# of POSITIVE C.cortex Astrocyte samples	# of POSITIVE C.cortex Vessel samples	# of POSITIVE C.cortex Neuron samples	Astrocytes 0=absent, 1=present	Vessels 0=absent, 1=present	Neurons 0=absent, 1=present
TSPAN6	1	2	0	2	1	0	1	1
TNMD	2	6	0	6	5	0	1	1
DPM1	1	3	0	3	3	0	1	1
SCYL3	1	3	0	3	2	0	1	1
C1orf112	2	6	2	6	6	0	1	1
FGR	2	6	0	5	5	0	1	1
CFH	4	12	0	11	10	0	1	1
FUCA2	3	9	8	0	9	1	0	1
GCLC	3	9	2	7	8	0	1	1
NFYA	2	6	1	4	6	0	1	1
C1orf201	1	3	1	3	3	0	1	1
NIPAL3	1	3	3	3	0	1	1	0
LAS1L	1	3	3	3	0	1	1	0
ENPP4	1	3	3	3	1	1	1	0
SEMA3F	1	3	3	3	0	1	1	0
CFTR	2	6	0	5	5	0	1	1
ANKIB1	2	6	0	4	5	0	1	1
CYP51A1	2	4	0	3	0	0	1	0
KRIT1	1	3	0	3	2	0	1	1
RAD52
BAD	2	6	1	5	6	0	1	1
LAP3	2	6	0	6	4	0	1	1
CD99	2	6	0	6	3	0	1	0
HS3ST1	1	2	2	1	2	1	0	1
ABP1
WNT16	1	3	0	3	2	0	1	1
HECW1	2	4	0	3	4	0	1	1
MAD1L1	2	6	1	2	6	0	0	1
LASP1	2	6	5	6	5	1	1	1
SNX11	1	3	0	3	2	0	1	1
TMEM176A	1	3	2	3	3	1	1	1
M6PR	1	3	1	3	3	0	1	1
KLHL13	1	3	0	2	3	0	1	1
CYP26B1	1	3	0	3	3	0	1	1
ICA1	1	2	1	2	2	1	1	1
DBNDD1	1	3	1	3	3	0	1	1
ALS2	1	3	0	3	3	0	1	1
CASP10	2	6	5	6	6	1	1	1
CFLAR	3	9	3	8	9	0	1	1
TFPI	2	5	2	5	5	0	1	1
C2orf56
RBM5	2	4	1	1	4	0	0	1
MTMR7	1	3	0	3	1	0	1	0
SLC7A2	1	3	0	3	3	0	1	1
ARF5
SARM1	2	6	2	5	6	0	1	1
AK2	1	3	3	3	1	1	1	0
PLXND1	1	3	2	3	2	1	1	1
CD38	3	9	0	5	2	0	0	0
FKBP4	2	6	0	5	6	0	1	1
KDM1
RBM6	2	6	1	3	6	0	0	1
CAMKK1	2	6	4	6	5	1	1	1
RECQL	2	6	2	3	4	0	0	1
CCDC132	1	3	2	3	3	1	1	1
HSPB6	2	5	4	4	4	1	1	1
SNX26
NDUFAB1	1	3	2	0	3	1	0	1
PDK4	1	3	2	3	3	1	1	1
SLC22A16	2	5	0	4	5	0	1	1
ZMYND10	1	3	2	2	1	0	1	1
ABCB5	1	3	2	3	3	1	1	1
ARX
SLC25A13	1	3	3	0	3	1	0	1
ST7	2	6	2	5	6	0	1	1
CDC27	3	9	2	8	9	0	1	1
SLC4A1	1	3	1	3	2	0	1	1
CALCR	1	3	0	2	1	0	1	0
HCCS	1	3	2	1	3	1	0	1
DVL2	2	6	1	4	6	0	1	1
PRSS22	1	3	0	0	2	0	0	1
UPF1	2	6	2	3	6	0	0	1
SKAP2	2	6	4	3	5	1	0	1
SLC25A5	1	3	3	3	3	1	1	1
CCDC109B	1	3	0	3	0	0	1	0
HOXA11	1	3	1	3	3	0	1	1
POLR2J	2	6	1	6	3	0	1	0
DHX33
MEOX1	1	3	2	3	3	1	1	1
THSD7A	1	3	0	0	1	0	0	0
LIG3	1	2	0	0	2	0	0	1
RPAP3	2	5	4	5	5	1	1	1
ACSM3	1	1	0	0	0	0	0	0
AC004381.2
CIAPIN1	2	6	2	4	4	0	1	1
AC004410.1
KIAA1539
COPZ2	1	3	1	1	2	0	0	1
PRKAR2B	1	3	1	2	3	0	1	1
MSL3	2	6	4	5	6	1	1	1
CREBBP	1	3	0	0	3	0	0	1
BZRAP1	2	6	4	6	5	1	1	1
MPO	2	5	2	5	4	0	1	1
PON1	1	3	2	3	3	1	1	1
C2orf3
WDR54	1	3	2	3	1	1	1	1
CROT	3	9	3	7	9	0	1	1
ABCB4	3	9	6	9	5	1	1	1
MLL5
RHBDD2	2	5	1	2	5	0	0	1
SOX8	1	3	1	3	2	0	1	1
IBTK	1	3	1	1	2	0	0	1
ZNF195	1	2	0	0	2	0	0	1
MYCBP2	1	3	0	0	2	0	0	1
FBXL3	1	2	0	0	1	0	0	0
ITGAL	1	3	0	1	2	0	0	1
PDK2	1	3	0	1	3	0	0	1
ITGA3	2	6	1	3	6	0	0	1
ZFX	2	6	4	6	6	1	1	1
LAMP2	2	6	6	4	6	1	1	1
GGNBP2	1	3	0	0	1	0	0	1
ITGA2B	5	15	0	11	14	0	1	1
ASB4	1	3	0	0	0	0	0	0
GDE1
C19orf60	1	3	0	3	0	0	1	0
CRLF1	2	6	5	6	6	1	1	1
OSBPL7	1	3	0	0	3	0	0	1
TMEM98	1	3	1	3	2	0	1	1
YBX2	3	9	0	8	6	0	1	1
KRT33A	1	2	0	2	0	0	1	0
MAP3K14
ABCC8	2	5	5	5	5	1	1	1
CCL18
CCL3
AP1GBP1
CACNG3	1	2	0	2	0	0	1	0
TMEM132A	1	3	2	3	3	1	1	1
AP2B1	1	3	2	3	2	1	1	1
TAC1	2	5	5	5	5	1	1	1
ZNF263	2	6	4	6	6	1	1	1
CX3CL1	2	6	4	5	5	1	1	1
SPATA20	3	9	6	9	9	1	1	1
CACNA1G	1	3	1	3	2	0	1	1
TNFRSF12A	2	5	3	5	5	1	1	1
DLX6	1	3	0	0	3	0	0	1
MAP3K9	1	3	1	2	2	0	1	1
RALA	1	2	1	2	2	0	1	1
BAIAP2L1	4	12	10	12	9	1	1	1
JHDM1D	1	3	1	2	3	0	1	1
ETV1
AGK	2	5	4	5	4	1	1	1
ALDH3B1	1	3	1	3	3	0	1	1
TTC22	1	3	0	1	2	0	0	1
PHTF2	1	3	0	2	3	0	1	1
CCL26
FARP2	1	3	2	3	2	1	1	1
USH1C	4	12	10	11	11	1	1	1
GGCT	2	6	2	6	4	0	1	1
DBF4	1	3	1	2	1	0	1	0
TBXA2R
IFRD1	1	3	1	3	3	0	1	1
LGALS14
COX10	2	6	6	5	6	1	1	1
GTF2IRD1	1	2	2	2	1	1	1	1
PAF1	1	3	0	1	3	0	0	1
VPS41	2	6	6	5	6	1	1	1
AC005277.1
ELAC2	1	3	1	1	3	0	0	1
SCIN	3	6	4	5	6	1	1	1
ARSD	1	3	2	3	3	1	1	1
PNPLA4	1	3	1	2	3	0	1	1
MYH13	1	3	0	3	0	0	1	0
ADIPOR2	1	3	0	3	1	0	1	0
CDKL3	2	6	4	6	6	1	1	1
UPP2
PRSS21	1	3	0	1	3	0	0	1
MARK4	1	3	1	0	3	0	0	1
PROM1	3	9	5	9	7	0	1	1
CCDC124	2	6	4	6	6	1	1	1
CEACAM21	1	2	0	0	2	0	0	1
PAFAH1B1	2	6	6	6	6	1	1	1
NOS2	1	2	0	2	2	0	1	1
DNAH9	1	1	0	2	2	0	1	1
KIAA0100	1	3	1	2	2	0	1	1
SLC13A2	1	3	0	2	1	0	1	0
GAS7	1	3	1	0	3	0	0	1
TRAPPC6A	1	3	2	3	3	1	1	1
MATK	1	3	0	2	3	0	1	1
CEACAM7	1	2	0	1	2	0	0	1
CD79B	2	6	3	6	6	0	1	1
SCN4A	1	3	0	3	2	0	1	1
ST7L	1	3	0	1	3	0	0	1
TKTL1	2	6	0	5	5	0	1	1
PAX6	2	6	1	5	4	0	1	1
RPUSD1	2	6	4	6	5	0	1	1
RHBDF1
LUC7L	1	3	0	3	3	0	1	1
CACNA2D2	1	3	2	0	2	1	0	1
BAIAP3	1	3	0	3	2	0	1	1
C16orf42
PIGQ	2	5	3	5	5	0	1	1
CRAMP1L	1	3	0	1	2	0	0	1
TEAD3	1	3	3	3	3	1	1	1
SELE	1	3	0	1	0	0	0	0
DNAJC11	1	3	0	1	2	0	0	1
FMO3	1	3	3	3	1	1	1	0
MYLIP
NOX1	2	6	4	6	6	1	1	1
E2F2	1	3	0	1	3	0	0	1
PSMB1	3	9	3	9	9	0	1	1
SYN1	2	6	0	1	1	0	0	0
JARID2	1	3	0	1	3	0	0	1
CDKL5	2	6	2	4	6	0	1	1
CAMK1G	1	3	0	2	3	0	1	1
CDC2L2
NADK	1	1	0	0	1	0	0	1
TFAP2B	2	6	1	6	6	0	1	1
TFAP2D	1	1	0	0	1	0	0	1
DLEC1	1	3	0	2	3	0	1	1
CYTH3	1	2	0	2	2	0	1	1
ADAM22	1	3	1	0	3	0	0	1
SYPL1	1	3	0	3	1	0	1	0
CYB561	1	3	0	3	2	0	1	1
SPAG9	1	3	1	3	3	0	1	1
CELSR3	1	3	2	2	3	1	1	1
AASS	3	9	5	5	9	1	1	1
PLEKHG6	1	3	0	1	3	0	0	1
SS18L2	1	3	0	3	0	0	1	0
MPND	2	6	0	3	6	0	0	1
MGST1	1	2	2	2	0	1	1	0
CRY1	1	2	0	0	2	0	0	1
PGLYRP1	1	3	0	1	0	0	0	0
NFIX
ST3GAL1	1	2	2	0	2	1	0	1
MMP25	1	3	0	1	0	0	0	0
IL32	2	6	1	5	6	0	1	1
PKD1	1	3	0	0	1	0	0	0
MAPK8IP2	1	3	2	2	3	1	1	1
MED24	1	3	2	0	1	1	0	0
RHOBTB2	1	3	0	0	2	0	0	1
HEATR5B	1	3	1	2	3	0	1	1
SEC62	1	2	0	0	2	0	0	1
RPS20	1	3	0	2	3	0	1	1
CSDE1	1	3	0	3	3	0	1	1
UBE3C	1	3	3	1	2	1	0	1
REV3L	1	3	0	3	2	0	1	1
ODZ1
PAX7
MASP2	2	6	2	6	5	0	1	1
IYD	1	3	0	0	0	0	0	0
FAM76A	1	3	0	1	3	0	0	1
TRAF3IP3	1	1	1	0	0	1	0	0
POMT2	1	3	1	3	2	0	1	1
VTA1	1	3	0	0	2	0	0	1
MLXIPL
BAZ1B	2	6	1	5	6	0	1	1
RANBP9	2	6	4	5	6	1	1	1
ETV7	1	3	0	1	0	0	0	0
C1orf124
METTL13	1	3	3	3	3	1	1	1
DYRK4	1	3	2	2	3	1	1	1
ZNF207	1	3	0	2	3	0	1	1
UQCRC1	3	9	2	8	9	0	1	1
STARD3NL	1	3	0	3	3	0	1	1
CD9	1	3	0	3	3	0	1	1
HHATL	1	3	0	0	0	0	0	0
NCAPD2	3	8	1	4	8	0	1	0
IFFO1	2	3	0	3	3	0	1	1
GIPR	1	3	2	2	3	1	1	1
PHF7	1	3	0	3	2	0	1	1
SEMA3G	1	3	0	3	2	0	1	1
NISCH	1	3	0	3	3	0	1	1
STAB1	1	3	0	3	3	0	1	1
FUZ	2	6	0	6	3	0	1	0
SLC6A13	1	3	0	3	3	0	1	1
IDS
PRSS3	2	6	0	6	6	0	1	1
ZNF200	1	3	0	1	2	0	0	1
CD4	4	12	0	10	9	0	1	1
LRRC23	1	3	2	3	3	1	1	1
BTK	3	9	5	7	8	1	1	1
HFE	1	3	2	2	3	1	1	1
SCMH1	2	6	3	6	4	1	1	1
FYN	3	9	3	9	9	0	1	1
HIVEP2	1	2	0	0	0	0	0	0
FMO1	1	3	3	3	3	1	1	1
TCEB3	1	3	0	3	3	0	1	1
LYPLA2
CLCN6	1	3	3	0	2	1	0	1
MRC2	1	3	1	3	3	0	1	1
NME1-NME2	1	3	1	3	3	0	1	1
SLC6A7	1	3	2	3	2	1	1	1
TSPAN9	1	1	0	1	1	0	1	1
BTBD7	1	3	0	1	3	0	0	1
APBA3	1	3	3	3	3	1	1	1
MKS1	2	6	0	6	5	0	1	1
ABHD5	3	9	5	8	9	1	1	1
KAL1
AKAP8L	2	5	0	3	5	0	1	1
MBTD1	1	2	0	0	1	0	0	0
UTP18	1	3	0	2	2	0	1	1
RNF216	2	6	3	4	6	1	1	1
TTC19	1	3	2	3	3	1	1	1
PTBP1	1	2	0	0	3	0	0	1
DPF1	1	2	0	2	2	0	1	1
SYT7	1	3	0	0	1	0	0	0
LARS2	2	6	5	6	6	1	1	1
PIK3C2A	2	6	6	6	6	1	1	1
PLAUR	1	3	0	1	1	0	0	0
ANLN	5	15	8	8	13	1	1	1
WIZ	1	3	0	3	3	0	1	1
RABGAP1	1	3	0	2	3	0	1	1
DCN	2	5	1	5	3	0	1	1
QPCTL	1	2	0	2	2	0	1	1
PPP5C	3	9	7	8	9	1	1	1
CEP68	2	6	6	6	6	1	1	1
MAP4K3	1	3	1	0	2	0	0	1
ZBTB32	1	3	0	3	3	0	1	1
TYROBP	2	6	4	5	6	1	1	1
TMEM159	1	3	1	3	3	0	1	1
GABRA3	1	3	0	0	3	0	0	1
BRCA1	3	9	5	9	9	1	1	1
ERCC1	4	9	2	9	9	0	1	1
CD22	2	6	1	6	6	0	1	1
SEMA3B
MBTPS2	2	6	3	3	6	1	1	1
PRICKLE3	1	3	0	2	3	0	1	1
LTF	1	3	1	3	3	0	1	1
EXTL3	2	6	1	6	6	0	1	1
NR1H4	1	3	0	3	3	0	1	1
ELOVL5	2	6	5	5	3	1	1	1
ALOX5	1	3	0	1	3	0	0	1
KDM5D	1	3	0	0	1	0	0	0
CALCOCO1	2	6	3	6	6	1	1	1
UBR7	1	3	0	0	3	0	0	1
MAP4K5	1	3	1	1	3	0	0	1
EHD3	2	6	0	6	2	0	1	0
PSMC4	2	6	2	3	6	0	1	1
MAN2B2	1	2	0	2	1	0	1	1
SLC7A14	1	3	0	2	1	0	1	0
CLDN11	2	6	6	2	2	1	0	0
SLC25A39	1	3	0	3	3	0	1	1
MVP	3	8	1	7	5	0	1	1
NUB1	2	6	1	6	6	0	1	1
PGM3	3	9	3	7	9	0	1	1
RWDD2A	3	9	3	7	9	0	1	1
CLK1	1	3	0	1	3	0	0	1
POLR3B	1	3	3	3	3	1	1	1
ANGEL1	1	3	1	0	1	0	0	0
RNF14	1	3	1	2	3	0	1	1
DNASE1L1	1	3	1	3	3	0	1	1
DDX11	1	3	1	3	3	0	1	1
HEBP1	1	3	0	3	2	0	1	1
GPRC5A	1	3	0	3	2	0	1	1
MAMLD1	1	3	0	0	1	0	0	0
CD6	2	6	0	4	4	0	1	1
TACC3	3	9	1	4	6	0	1	1
KIAA0776
POLA2	1	3	1	1	3	0	0	1
ZC3H3	1	3	2	3	2	1	1	1
CAPN1	1	2	0	2	2	0	1	1
ACPP	3	9	0	8	8	0	1	1
MDH1	3	8	1	7	7	0	1	1
SLC30A9	1	3	1	2	3	0	1	1
MTMR11	1	3	1	2	3	0	1	1
COX15	2	6	2	5	6	0	1	1
CCDC88C	1	3	0	1	3	0	0	1
YAF2	1	3	0	3	3	0	1	1
ZMYND11	2	6	3	5	6	0	1	1
WAS	2	6	3	3	6	0	0	1
DPEP1	2	5	0	4	5	0	1	1
BID	2	6	1	3	6	0	0	1
MATR3	3	9	3	6	9	0	1	1
NPC1L1	2	6	3	5	6	1	1	1
XYLT2
RGPD5	2	6	3	6	6	1	1	1
STMN4	1	3	0	3	3	0	1	1
NUDCD3	3	9	6	7	9	1	1	1
ISL1	1	2	0	2	1	0	1	1
CHDH	1	3	0	0	3	0	0	1
IL20RA	2	6	2	3	6	0	1	1
CLCA1	1	3	1	3	2	0	1	1
CLCA4	1	2	0	2	2	0	1	1
GLT8D1	1	3	3	3	2	1	1	1
ATP2C1	2	6	2	6	6	0	1	1
AC115090.1
IGF1	1	3	0	3	2	0	1	1
SLC38A5	1	3	0	3	1	0	1	0
MAGIX	1	3	0	3	2	0	1	1
RALBP1	2	6	1	6	6	0	1	1
RUFY3	2	6	4	4	6	1	1	1
CNTN1	2	6	0	1	1	0	0	0
SLC11A1	1	3	1	1	1	0	0	0
WWTR1	3	9	1	8	9	0	1	1
AGPS	3	9	3	6	7	0	1	1
CXorf56	1	3	2	3	3	1	1	1
ATP1A2	1	3	2	2	2	1	1	1
TTC27	1	3	3	3	3	1	1	1
ZNF582	1	3	2	3	2	1	1	1
VSIG2	1	2	0	2	2	0	1	1
PHLDB1	2	6	4	6	5	1	1	1
MARCO	1	3	1	1	3	0	0	1
CYP24A1	1	3	1	2	3	0	1	1
PRDM11	1	3	0	1	3	0	0	1
SYT13	1	3	3	2	3	1	1	1
SNAI2	1	2	0	0	2	0	0	1
CD74	2	6	1	6	3	0	1	1
HGF	3	9	3	9	8	0	1	1
ZRANB1	3	9	5	9	9	1	1	1
NCDN	1	3	0	0	1	0	0	1
GPR124	1	3	0	2	2	0	1	1
CCT8L1
ZFP64	1	3	0	0	1	0	0	0
MNAT1	2	6	2	5	6	0	1	1
SAMD4A	1	3	0	3	3	0	1	1
RUNX3	1	3	1	3	3	0	1	1
MRE11A	2	6	0	2	6	0	0	1
PLEKHB1
SERPINB1	1	3	1	3	2	0	1	2
CYP3A43	1	3	0	3	3	0	1	1
SLC7A9	1	3	0	0	3	0	0	1
SPAST	1	2	1	2	2	1	1	1
KLRA1
NRXN3	1	3	1	1	1	0	0	1
OSBPL5	1	3	1	1	2	0	0	1
AQR
CPS1	2	6	0	4	6	0	1	1
C8B	1	3	0	3	2	0	1	1
FHL1	3	9	6	7	7	1	1	1
C20orf43
GABRA1	2	6	2	0	2	0	0	0
NLRP2	1	1	0	1	1	0	1	1
SLC45A4	1	3	0	3	2	0	1	1
RNF10	1	3	0	1	2	0	0	1
ZNF839	1	3	1	3	3	0	1	1
ZDHHC6	1	3	0	3	0	0	1	0
GRAMD1B	1	3	1	3	3	0	1	1
RNH1	2	6	6	4	6	1	1	1
NDUFS1
RB1CC1	2	6	1	6	6	0	1	1
ERP44	1	3	0	3	3	0	1	1
ALAS1	2	6	4	6	6	1	1	1
BIRC3	1	3	0	3	2	0	1	1
AKAP11	1	3	1	3	3	0	1	1
GLRX2	1	3	0	1	3	0	0	1
SNAPC1
DERA	1	2	0	0	2	0	0	1
STRAP	1	3	0	3	3	0	1	1
ABCC2	2	6	5	5	4	1	1	1
ACCN5	2	6	2	5	6	0	1	1
DEF6	2	6	3	5	3	1	1	1
PLEKHO1
GCLM	3	8	4	8	7	1	1	1
UBR2	2	6	5	6	6	1	1	1
EHD2	3	8	0	8	2	0	1	0
DEPDC1	1	3	0	0	1	0	0	1
CCDC28A	1	3	1	2	2	0	1	1
RRAGD
HSF2	2	6	0	6	6	0	1	1
PHF20	2	6	1	4	4	0	1	1
HSD17B6	1	2	0	0	2	0	0	1
NR1H3	2	5	2	3	5	0	1	1
TYMP	2	6	2	4	4	0	1	1
NCAPH2	1	2	0	2	2	0	1	1
TOMM34	1	3	0	1	2	0	0	1
SEC63	2	5	3	5	5	1	1	1
KPNA6	1	3	2	2	3	1	1	1
VIM	3	9	3	9	0	0	1	0
RTEL1
FAS	1	3	0	3	0	0	1	0
RNASET2	1	3	0	3	3	0	1	1
CD44	3	9	3	8	5	0	1	1
KCNG1	2	6	3	5	6	1	1	1
AGPAT4	1	3	0	3	3	0	1	1
SLAMF7	1	2	2	1	1	1	?	?
BTN3A1	1	3	0	3	3	0	1	1
MIPEP	3	9	6	9	9	1	1	1
PRKCH	3	8	5	6	8	1	1	1
INSRR	1	2	0	2	2	0	1	1
IFNGR1	3	9	2	8	6	0	1	1
B4GALT7	1	3	1	3	3	0	1	1
SH2D2A
VRK2	2	5	0	5	5	0	1	1
TNFRSF1B	2	6	2	5	6	0	1	1
VEZT	2	6	1	4	6	0	1	1
POU2F2	1	3	0	3	0	0	1	0
BRD9	1	3	0	3	2	0	1	1
SNX1	1	2	0	2	0	0	1	0
TBPL1	1	2	0	2	2	0	1	1
ARNTL2	1	3	0	1	3	0	0	1
BCLAF1	2	6	0	5	6	0	1	1
SLC39A9	1	3	3	3	3	1	1	1
ANK1	2	6	0	2	6	0	0	1
IBSP
TFB1M	1	3	1	1	3	0	0	1
RABEP1	4	12	2	10	12	0	1	1
HMGB3	1	3	0	3	1	0	1	0
NUP160
BAK1	1	3	1	3	1	0	1	0
MUSK
IKZF2	1	3	0	0	2	0	0	1
GRN	3	8	4	5	8	0	0	1
FAM13B	1	3	0	3	3	0	1	1
CDGAP
NR2E3
CENPQ	1	3	0	3	2	0	1	1
SARS	1	3	3	2	3	1	1	1
RANBP3	2	5	0	4	5	0	1	1
ARID4A	1	3	0	2	3	0	1	1
TSSC1	3	9	6	7	9	1	1	1
PNPLA6	1	2	0	2	2	0	1	1
IFT88	1	3	0	0	1	0	0	0
ALG1	1	3	0	3	3	0	1	1
ZCCHC8	1	3	0	3	3	0	1	1
ABCF2	4	12	4	9	11	0	1	1
CSGLCA-T
LRRC7	2	6	0	6	5	0	1	1
FUT8	2	6	4	4	6	1	1	1
UBA6	1	3	0	0	0	0	0	0
GAB2	2	5	2	4	4	0	1	1
ATP6V0A1	1	1	0	1	0	0	1	0
PIAS1	1	3	0	0	3	0	0	1
SLC4A7	2	6	2	5	5	0	1	1
APBA2	1	3	2	3	2	1	1	1
UHRF1
MAP2K3	2	4	1	3	4	0	1	1
EFCAB1	1	3	0	3	3	0	1	1
TMSB10
ASTE1	2	6	3	4	3	1	1	1
RNF19A	2	6	4	6	6	1	1	1
PEX3	1	3	2	3	3	1	1	1
GABARAPL2	1	3	1	0	3	0	0	1
MYOC	1	3	0	3	3	0	1	1
SH3YL1	2	6	1	3	4	0	1	1
FAM136A	2	6	4	5	6	1	1	1
VCL	2	6	0	6	2	0	1	0
DEPDC1B	1	2	0	2	3	0	1	1
DAPK2
NSMAF	3	8	5	8	8	1	1	1
ADSS	1	2	0	2	2	0	1	1
STAP1	1	3	0	2	3	0	1	1
TIMP2	1	3	0	3	3	0	1	1
RFC1	1	3	0	1	3	0	0	1
TBC1D23	2	6	3	6	6	0	1	1
CUL3	1	3	1	1	3	0	0	1
MYOM2	2	6	3	3	3	1	1	1
OTC	2	5	0	4	2	0	1	0
CYP46A1	1	3	0	1	1	0	0	0
ZZZ3	1	2	0	2	0	0	1	0
SLC18A1	1	3	3	0	3	1	0	1
USP2	2	4	3	4	3	1	1	1
CASR	1	2	0	0	0	0	0	0
TUBG2	1	3	1	3	3	0	1	1
RPL26L1	1	3	0	1	3	0	0	1
FLT4
NSUN2	1	3	1	1	3	0	0	1
FBXO42	1	3	0	3	3	0	1	1
MFAP3	1	2	1	2	2	1	1	1
MRI1	2	6	2	5	5	0	1	1
METTL1	1	3	1	2	2	0	1	1
HOXC8	2	6	3	5	6	1	1	1
AGA	2	6	2	5	5	0	1	1
PI4K2B	1	3	1	1	3	0	0	1
BOD1L
MAT2B	2	6	4	6	6	1	1	1
TLL1
EDC4	1	2	1	0	1	1	0	1
TRIO	1	3	1	3	3	0	1	1
VCAN	2	6	0	6	6	0	1	1
CLEC16A	2	6	3	5	6	1	1	1
MSR1	1	3	0	1	2	0	0	1
CDH1	6	16	1	15	15	0	1	1
SKIV2L2	1	3	0	1	3	0	0	1
DNAH5	2	6	2	6	6	0	1	1
ZFYVE16	2	6	2	6	4	0	1	1
FAM65A	1	3	0	0	3	0	0	1
C6	1	3	1	3	1	0	1	0
RAI14	2	6	3	5	5	1	1	1
SOX30	2	6	1	4	6	0	1	1
PNKP	1	2	0	0	2	0	0	1
BEST2	1	3	0	0	0	0	0	0
PHLPP2	1	2	0	2	1	0	1	1
CCDC99
STAU2	2	6	1	2	6	0	0	1
PQLC2	1	3	0	3	3	0	1	1
CTNS
RTN4R	1	3	3	0	3	1	0	1
PHF23	1	3	1	3	3	0	1	1
CDH10	1	3	1	1	3	0	0	1
INPP4A	1	3	1	1	3	0	0	1
RAB27B	2	6	0	2	6	0	0	1
PSMA4	1	3	0	3	3	0	1	1
MYO16	1	2	0	0	3	0	0	1
LSG1	2	6	3	6	6	1	1	1
PARP3	1	3	1	3	3	0	1	1
TNC	2	6	2	5	6	0	1	1
THAP3	1	3	0	0	3	0	0	1
C20orf175
TDP1
AIFM2	1	3	0	1	3	0	0	1
C2orf83	1	3	0	1	0	0	0	0
SPATA7	1	3	0	1	3	0	0	1
MED17
RETSAT	1	3	0	1	3	0	0	1
CAPG	2	9	3	4	9	0	0	1
AP2S1
USH2A
ZPBP	1	2	0	2	1	0	1	1
TG	3	9	0	5	8	0	1	1
ADAM28
BARX2	1	3	0	1	1	0	0	0
DCUN1D1	1	3	0	3	3	0	1	1
PHF15	1	3	0	3	2	0	1	1
ZIC2
LCP2	3	8	3	6	7	0	1	1
TRIT1	1	3	0	3	3	0	1	1
ADRB1
GUCA2B
CUL7	3	9	5	8	8	0	1	1
CTNNA1	2	6	6	5	5	1	1	1
PHKA2	1	2	1	2	2	1	1	1
CNTLN	2	6	4	5	4	1	1	1
EPHA3	1	3	1	1	3	0	0	1
HSPA5	3	9	2	8	9	0	1	1
DSG2	2	5	2	4	4	0	1	1
GEMIN8	1	3	2	2	3	1	1	1
OFD1	3	8	0	7	6	0	1	1
GPM6B	1	3	1	0	3	0	0	1
MAGEC2	1	3	0	3	2	0	1	1
PREX2	1	3	1	3	3	0	1	1
WDR37	2	6	6	5	6	1	1	1
YTHDC2	1	1	1	1	1	1	1	1
CTPS2	1	3	3	3	3	1	1	1
ATP6V1H	2	5	4	5	5	1	1	1
POLR2B	1	3	1	3	3	0	1	1
KIAA1370
ARAP2	1	3	1	3	3	0	1	1
TPR	3	9	2	2	9	0	0	1
CP	2	5	2	2	4	0	0	1
KIAA0556	2	6	3	5	5	1	1	1
DTNBP1	3	9	3	8	9	0	1	1
XK	1	3	3	3	3	1	1	1
ANO2	1	3	2	3	3	1	1	1
C12orf4	1	3	2	3	3	1	1	1
SCML1	2	6	0	5	6	0	1	1
WWC3	1	3	1	3	3	0	1	1
ARHGAP6	1	3	3	3	3	1	1	1
FAM184B	2	6	0	3	6	0	1	1
MAP4	2	5	3	5	3	1	1	1
GOPC	2	6	5	6	3	1	1	1
ROS1	1	3	1	3	2	0	1	1
USP28	2	6	0	4	6	0	1	1
HDAC9	1	1	0	1	1	0	1	1
TSPAN17
NOP16	1	3	0	2	3	0	1	1
CC2D2A	1	3	0	2	3	0	1	1
RRM2B	2	5	4	5	4	1	1	1
ZNF800	1	3	0	1	3	0	0	1
TNFRSF17	1	3	1	3	3	0	1	1
SNX29	2	6	2	5	4	0	1	1
LMO3
MRPS10	2	6	2	6	6	0	1	1
GUCA1A
RSF1	1	3	1	2	3	0	1	1
VPS13D	1	3	0	3	3	0	1	1
CUGBP2
FAM120A	1	3	2	3	3	1	1	1
R3HDM1	1	3	1	3	3	0	1	1
COL9A2	1	3	0	3	3	0	1	1
KITLG	1	3	0	3	3	0	1	1
ERCC8
ADAMTS6	1	3	3	3	3	1	1	1
H6PD	2	6	2	6	6	0	1	1
VAMP3
PER3	1	3	3	3	3	1	1	1
UTS2	1	3	1	3	3	0	1	1
TNFRSF9	1	3	3	3	3	1	1	1
EPN3	1	3	1	3	3	0	1	1
SRD5A2
LTBP1	2	5	0	3	4	0	1	1
RCN1	1	3	0	3	3	0	1	1
ELN	3	8	0	5	5	0	1	1
RFC2	1	3	1	3	3	0	1	1
ARID1B	1	2	2	2	2	1	1	1
CLPTM1L	1	3	1	3	3	0	1	1
NEDD4L	1	3	1	3	3	0	1	1
FOXP3	1	2	1	2	2	1	1	1
PPP1R3F	1	3	1	3	3	0	1	1
HEXB	2	6	0	6	3	0	1	0
PTCD2	1	3	0	3	3	0	1	1
KIAA2022	1	3	0	3	1	0	1	0
C14orf100
DKK3	2	6	0	4	6	0	1	1
ARHGEF5
NFE2L3	1	3	0	3	3	0	1	1
CCDC90A
LIMA1	1	3	2	3	3	1	1	1
LETMD1
SLC4A8	1	3	2	3	2	1	1	1
LAMC3	1	3	0	3	2	0	1	1
PTGER3	1	3	2	3	3	1	1	1
TNIP3	1	3	3	3	3	1	1	1
MAPK9	1	3	1	3	3	0	1	1
COL23A1	1	3	1	2	2	0	1	1
BCAR1	2	6	0	4	5	0	1	1
FAM160A2	1	3	0	1	3	0	0	1
HERPUD1
HOMER3	2	6	0	5	6	0	1	1
RAD51	2	6	0	4	6	0	1	1
POLQ	1	3	3	3	3	1	1	1
PIK3CB	1	3	0	3	3	0	1	1
CYBA	1	3	2	1	3	1	0	1
THOC3	1	3	0	1	3	0	0	1
HEBP2	1	3	1	3	3	0	1	1
MPHOSPH9	2	6	1	6	6	0	1	1
PLEKHA5	2	6	2	4	6	0	1	1
PRSS8	1	3	0	3	2	0	1	1
SIKE1	2	6	4	4	6	1	1	1
RRP12
FNIP2	1	3	1	2	2	0	1	1
SC4MOL
TTC17	1	3	0	2	2	0	1	1
ALX4
FSTL4	1	3	1	2	3	0	1	1
FOXN3	1	2	0	2	2	0	1	1
C6orf186
AKR7A2	2	6	2	2	6	0	0	1
MRTO4	2	6	3	4	6	0	1	1
NNAT
USE1	2
MCF2L2	2
NRIP2	2
LAMA3	2
MUDENG
ANAPC4	3
KCNQ1	2
TRAPPC3	1	3	2	2	3	1	1	1
THRAP3	2
PHPT1	2
ENTPD2	1	3	3	0	3	1	0	1
LY75	1	5	0	4	4	0	1	1
ARID4B	1	3	0	3	3	0	1	1
OPN3	1	3	0	0	3	0	0	1
SDCCAG8	1	3	0	3	2	0	1	1
PTPRN	1	2	0	1	2	0	0	1
HHAT	1	3	0	1	2	0	0	1
KIF1B	2	6	0	6	4	0	1	1
FOXC1	1	3	2	3	2	1	1	1
TBC1D22A	1	3	0	3	3	0	1	1
SYNE2	2	6	0	6	4	0	1	1
PLEKHH1	2	5	1	5	4	0	1	1
ATP9A	3
SPO11
CBLN4
CHRDL2	1	3	1	3	2	0	1	1
FAM168A	1	2	1	2	2	0	1	1
RELT
GALC	1	3	0	3	3	0	1	1
NOP58	2	5	0	5	5	0	1	1
C1orf144
KCNH2	3
CUL1	1	3	0	3	3	0	1	1
FAM114A2	2	6	4	6	4	1	1	1
CYFIP2	2	6	4	6	6	1	1	1
MAP3K7IP2
C6orf72
EIF2AK2	2	6	0	6	6	0	1	1
USP36	1	3	0	2	3	0	1	1
MLL3
MCOLN3	2	3	2	3	3	1	1	1
CCDC85A	2	6	2	6	6	0	1	1
PUM2	1	3	1	3	3	0	1	1
MRPL43
ITIH4	3
ITIH1	2	6	2	6	4	0	1	1
C4orf27	1	3	2	3	3	1	1	1
ZFR	1	3	0	3	3	0	1	1
ZNF280C	2	4	0	4	4	0	1	1
NPFFR2	3	5	0	5	5	0	1	1
ITGB3	1	3	0	3	3	0	1	1
PHF21B	1	3	0	3	3	0	1	1
TRAF1	2	6	0	5	5	0	1	1
RC3H2	1	3	0	3	3	0	1	1
PCGF2	1	3	1	2	2	0	1	1
IL17RB	1	3	1	3	3	0	1	1
TRAF3IP2	1	3	2	3	3	1	1	1
GYG2	2	5	0	5	4	0	1	1
DCBLD2	1	2	2	2	2	1	1	1
SERPINB3	5
SOAT1	2	6	0	6	6	0	1	1
PKP2	1	3	2	2	3	1	1	1
MSH4
F7
GDI2	2	6	4	4	6	1	1	1
PRDM1	1	3	2	3	3	1	1	1
ATG5	3
TMCC3	1	2	1	2	2	0	1	1
C1orf128
MTA3	1	3	2	3	3	1	1	1
USP13	1	3	1	3	3	0	1	1
ATP11B	2	6	0	6	5	0	1	1
LAMC2	2	6	1	5	5	0	1	1
PFTK1
SEC61A1	2	6	1	5	5	0	1	1
PPP1R12A	1	3	0	3	3	0	1	1
RASGRF1	2	5	2	5	5	0	1	1
CAMK2B	5	14	10	3	13	1	0	1
CROCC	2	6	0	2	6	0	0	1
POLR3E	1	3	1	3	3	0	1	1
ATP2B4	2	6	0	3	1	0	1	0
ZC3H11A	3	9	0	9	8	0	1	1
RIOK2	1	2	0	2	1	0	1	0
YIPF1	1	3	0	2	2	0	1	1
TMEM48
DGKG	1	3	0	3	0	0	1	0
FLYWCH1	2	6	3	6	6	1	1	1
C16orf28
TBXAS1	3	9	0	7	7	0	1	1
PARP12	1	3	0	3	3	0	1	1
ALDH18A1	2	6	0	2	5	0	0	1
TARBP1	2	6	2	5	6	0	1	1
PET112L
MXD1	1	3	0	3	3	0	1	1
PCTK2	1	3	1	1	3	0	0	1
DNAJC25	1	2	1	2	2	0	1	1
SLC2A3	2	6	0	5	6	0	1	1
PSD	1	2	0	2	2	0	1	1
CTDP1	2	6	0	5	6	0	1	1
CSDAP1
STYK1	1	2	1	2	2	0	1	1
WNK1	1	3	0	3	3	0	1	1
RPS17P5
CCAR1	1	3	0	0	3	0	0	1
OGFR	1	3	0	1	3	0	0	1
GNA15	1	3	0	3	3	0	1	1
CREB3L3	2	6	4	4	5	1	1	1
PIGV
PTPRU	2	6	2	5	6	0	1	1
SNRNP40	2	6	1	6	6	0	1	1
RIMBP2	2	6	2	5	5	0	1	1
COL11A1	1	3	0	3	3	0	1	1
QSER1	1	2	0	1	2	0	0	1
BRP44L
ACAA1	2	6	3	5	6	1	1	1
BCAT1	1	3	0	3	3	0	1	1
HDAC7	1	3	0	3	3	0	1	1
LZTS1	2	6	0	6	6	0	2	2
PRDM6	2	6	0	4	5	0	1	1
WNT8A	1	3	0	3	2	0	1	1
SPAG4	2	6	0	6	4	0	1	1
NCKAP1	1	3	3	1	3	1	0	1
MRPS35	1	3	1	1	3	0	0	1
GUCY1B3	2	6	1	5	6	0	1	1
SFRS8
TNK2	2	6	0	6	6	0	1	1
MON2	2	6	1	5	5	0	1	1
CDH3	2	6	0	5	3	0	1	1
ARSF	1	3	2	1	3	1	0	1
GPBP1	1	3	1	3	3	0	1	1
DGAT2
ZFP112	1	3	1	1	3	0	0	1
CS	7
LTK	1	3	3	0	3	1	0	1
MRPS24	1	3	1	2	3	0	1	1
ELMO2	1	3	0	3	2	0	1	1
WAPAL	2	6	2	6	6	0	1	1
TMEM49
APPBP2
POLD1	2	5	0	4	6	0	1	1
SEZ6	2	6	1	4	6	0	1	1
EIF4B	1	3	0	1	3	0	0	1
SLC6A16
GLTSCR1	1	2	0	1	2	0	0	1
SPHK2
RPL18	1	3	0	3	3	0	1	1
CA11	1	2	0	0	2	0	0	1
ISOC2	1	3	3	2	3	1	1	1
U2AF2	2	6	0	4	6	0	1	1
EPN1	1	3	1	3	3	0	1	1
MED29
PDCD6
GSC2	1	3	0	3	2	0	1	1
ZNF275	1	3	0	2	3	0	1	1
MTMR1	1	3	0	2	3	0	1	1
GPC1	1	3	2	1	3	1	0	1
ADCK1	2	6	1	5	6	0	1	1
HAGH	3	7	2	7	7	0	1	1
RNF4	1	3	0	0	3	0	0	1
CASP8	3	8	2	8	7	0	1	1
LIMCH1	2	6	2	6	6	0	1	1
C12orf11
TM7SF3	1	3	1	1	3	0	0	1
DLX3	1	3	3	0	3	1	0	1
SPA17	1	3	1	3	3	0	1	1
TSPAN32	1	3	3	1	3	1	0	1
WISP2	1	3	0	0	3	0	0	1
DMRT3	1	3	0	3	3	0	1	1
ST3GAL6	1	3	1	2	3	0	1	1
ATP2C2	1	3	0	3	3	0	1	1
NGFR	3	9	0	7	5	0	1	1
CDON	2	6	1	4	6	0	1	1
TAF2
HIPK2	1	3	3	3	3	1	1	1
TNPO3	1	3	2	3	3	1	1	1
MEF2B	1	3	0	3	3	0	1	1
RFXANK	1	3	3	3	3	1	1	1
TMEM161A	1	2	0	0	2	0	0	1
LPAR2	1	3	1	1	3	0	0	1
CTSA	2	6	4	5	6	1	1	1
SFRS14	1	3	0	1	3	0	0	1
SLC12A2	1	3	0	3	3	0	1	1
SNX24	1	3	0	2	3	0	1	1
EYA2	1	3	0	3	3	0	1	1
CNN2	1	3	0	1	1	0	0	0
ABCA7	1	3	1	2	2	0	1	1
SNCAIP	2	6	2	6	6	0	1	1
DDX20	3	9	4	9	9	0	1	1
BTBD1	1	3	1	3	3	0	1	1
FAR2	1	3	0	3	3	0	1	1
BCAS1	1	3	0	1	1	0	0	0
POU1F1	1	3	0	1	2	0	0	1
CHI3L2	1	3	3	2	3	1	1	1
SBNO2	1	3	0	1	3	0	0	1
PMS1	1	3	0	1	3	0	0	1
HMG20B	1	3	0	3	3	0	1	1
CALCRL	1	2	0	2	2	0	1	1
TAF11
ANKS1A	2	5	1	4	5	0	1	1
AP3D1
ZNF76	2	6	2	5	6	0	1	1
SLC9A3R2	1	3	0	3	2	0	1	1
NTHL1	1	3	0	1	3	0	0	1
UHRF1BP1	2	6	0	6	5	0	1	1
GNAI3	1	3	0	0	0	0	0	0
IPO5	1	3	1	2	3	0	1	1
OAT	2	6	3	3	6	1	1	1
WDR3	1	3	0	3	3	0	1	1
PKN2	1	3	0	3	2	0	1	1
WDR18	2	4	3	3	4	1	1	1
TRAM2	1	2	2	1	2	1	1	1
NTN1	1	2	0	0	0	0	0	0
GLP2R	1	3	0	3	3	0	1	1
MCM10	1	3	2	1	2	1	0	1
DGKA	1	3	0	1	2	0	0	1
ERBB3	2	6	3	6	6	1	1	1
ROPN1	2	6	3	6	5	1	1	1
ANKRD44	1	3	1	3	3	0	1	1
KARS	2	6	2	6	6	0	1	1
ADAT1	2	6	2	2	6	0	0	1
PDIA5	4	12	0	8	8	0	1	1
TBC1D22B	3	9	1	8	7	0	1	1
NDUFB4	1	3	0	3	3	0	1	1
SPEN	1	3	1	3	3	0	1	1
MYLK	2	6	1	6	5	0	1	1
ZC3H15	3	9	7	9	9	1	1	1
MAP2K4	1	2	0	0	3	0	0	1
TMEM206	1	2	0	0	3	0	0	1
SNAP91	3	9	4	2	9	0	0	1
SLK	1	3	0	3	3	0	1	1
CYB5R4	1	3	1	2	3	0	1	1
COL17A1	1	2	0	0	1	0	0	1
GSTO2	1	3	0	2	2	0	1	1
SEC61A2	1	3	0	0	1	0	0	0
PRKCQ
TLE2	1	3	1	3	3	0	1	1
ASB1	1	3	0	3	3	0	1	1
FAM107B	1	3	2	2	3	1	1	1
ME1	1	3	3	0	3	1	0	1
TBC1D1	1	3	3	2	3	1	1	1
CDC2L5	1	2	0	0	1	0	0	1
MTHFD2	2	6	3	4	5	0	1	1
SLC9A7	1	2	0	0	1	0	0	1
FOXJ2	1	3	2	0	3	1	0	1
YBX1	2	6	2	5	6	0	1	1
PDE4A	2	6	4	4	6	1	1	1
PPP2R5A
CTNNA2	2	6	3	4	4	0	1	1
ELAVL1	1	3	0	0	3	0	0	1
TIE1
DIP2B	1	2	0	0	1	0	0	1
SMARCD1	1	3	2	3	3	1	1	1
KDM4A	1	2	0	2	2	0	1	1
NFYC
ZMYND12
SLC9A3	2	6	2	4	5	0	1	1
NGEF	1	3	3	2	3	1	1	1
ASPM	1	3	3	3	3	1	1	1
CD84	1	2	0	2	1	0	1	0
ELOVL1	1	3	3	3	3	1	1	1
SPI1	2	6	0	5	6	0	1	1
ZNRD1
MPPED2	1	3	0	2	0	0	1	0
CLDN18	3	8	4	6	6	0	1	1
ZBTB11	2	6	3	6	6	0	1	1
ATXN3	2	6	4	6	6	1	1	1
GOLGA5	1	3	3	0	2	1	0	1
FGFR2	2	5	3	4	5	0	1	1
LRRC40	1	3	2	2	3	1	1	1
ISOC1	2	6	2	6	3	0	1	0
EML1	1	3	2	3	1	1	1	0
TRMT11	1	3	3	1	2	1	0	1
THUMPD1	1	3	0	3	3	0	1	1
C9orf30
KIF26A	1	2	1	2	2	1	1	1
ATG2B	3	9	3	9	8	0	1	1
ARFGEF1	2	6	2	6	6	0	1	1
ACSM2A	1	3	0	0	0	0	0	0
ZFAT	1	3	0	0	0	0	0	0
MTFR1	1	3	1	3	0	0	1	0
STAG3	2	5	0	2	5	0	0	1
FECH	3	7	1	3	2	0	0	0
MYO9A	2	6	3	4	0	1	1	0
DDX3Y	2	6	0	2	4	0	0	1
PFKP	1	3	1	3	0	0	1	0
IDI1	1	3	1	2	0	0	1	0
SP100	2	6	0	0	1	0	0	0
KLF6	1	2	0	0	0	0	0	0
PPAP2A	2	6	0	2	0	0	0	0
NEO1	4	12	0	3?	4	0	0	0
TRAM1	1	3	0	0	1	0	0	0
PHKA1	1	3	0	3	0	0	1	0
TNFRSF1A	2	5	0	2?	3	0	0	1
CACNB1	2	6	0	2	3	0	0	0
EVI5	1	3	0	1	1	0	0	0
STOML1	1	3	0	1	0	0	0	0
PKM2	2	6	1	4?	0	0	0	0
DHX29	2	6	3	4	0	1	1	0
DNTTIP2	1	3	0	0	0	0	0	0
C16orf68
TP53BP1	3	6	0	0	4	0	0	1
TRO	1	2	0	0	1	0	0	0
RRP15	1	3	1	1	3	0	0	1
RHOA	1	2	0	?	1	0	0	0
DHX8	1	2	0	0	1	0	0	0
PRKCZ	2	6	0	0	3	0	0	0
ZFY	1	3	0	0	2	0	0	0
IARS2	3	9	0	4	1	0	0	0
SYT1	2	6	0	0	0	0	0	0
NAV3	3	7	1	1 obvi, 4?	0	0	0	0
IDH3G	2	5	0	0	3	0	0	0
ROGDI	1	3	0	3	1	0	1	0
PDZD4	1	2	0	1	1	0	0	0
ATP2B3	2	6	0	0	0	0	0	0
ROCK1	3	8	0	7	4	0	1	0
CBFB	1	3	0	2	0	0	1	0
PDK3	1	3	0	2?	0	0	0	0
HYAL2	1	3	0	2?	0	0	1	0
HDAC4	1	2	0	1?	0	0	0	0
RASSF1	1	3	0	1?	1	0	1	0
FGFR3	1	2	0	2	0	0	1	0
IFI35
HEATR6	1	3	0	3	0	0	1	0
COASY	3	9	2	5	3	0	0	0
PLEKHH3	1	3	0	1	1	0	0	0
MEF2A	1	3	0	1	3	0	0	1
OTUD5	1	1	0	1	0	0	1	0
TFE3	1	3	0	1	1	0	0	0
TBC1D25	1	2	0	1	1	0	0	0
ACSL4	1	3	0	2	3	0	1	1
INPP5A	1	3	0	3	2	0	1	1
GPKOW	2	5	0	0	3	0	0	0
GRIPAP1	2	6	0	0	3	0	0	1
FTSJ1	1	3	0	1	2	0	1?	0
PRR11	1	3	0	0	0	0	0	0
REEP1	1	2	0	0	1	0	0	0
ATP11A	2	6	0	3	1	0	0	0
POLR1A	2	6	0	1	1	0	0	0
LAPTM4A	2	6	0	3	1	0	0	0
TTC7A	2	5	0	3	1	0	1
IP6K2	1	3	0	1	2	0	0	1
STON1-GTF2A1L	1	2	0	1	1	0	1	0
SRBD1	2	6	0	2	0	0	0	0
CYFIP1
KIF2A	1	3	0	0	1	0	0	0
RASGRP2	1	3	0	2	0	0	1	0
PSME4	1	2	0	0	0	0	0	0
IFT80	1	3	0	1	0	0	0	0
SIRT2	2	6	2	2	0	1	0	0
C2orf30	3	9	0	3	3	0	0	1
PPP2R5B	1	2	0	2	0	0	1	0
PYGM
PAGE1	1	3	0	0	0	0	0	0
PITX1	1	3	1	0	1	1	0	0
TRPC7	2	6	0	3	1	0	0	1
MAST4	1	3	0	0	1	0	0	0
GPR116
SDK2	1	1	0	0	1	0	0	1
ADAM7	1	3	0	3	0	0	1	0
NUP133	1	3	0	0	0	0	0	0
NUCKS1
VPS35	1	2	0	1	1	0	0	0
DNAJA2	1	3	0	1	1	0	0	0
BCL3	1	2	0	0	0	0	0	0
KCNAB2	2	6	0	2	2	0	0	0
ABCC9	1	3	0	0	0	0	0	0
GAL	2	6	0	1	1	0	0	0
CLEC2D	1	3	0	2	1	0	1	0
FUNDC1	1	3	0	1	3	0	0	1
MAOB	2	6	1	3	0	0	1	0
RORA	1	3	0	3?	0	0	1	0
DRD4
TGFBR3	2	6	0	3	4	0	0	0
KIAA1107	2	6	0	3	6	0	0	1
PLA2G10	1	3	0	1	0	0	0	0
HES2	1	3	0	0	0	0	0	0
ATP1B3	1	3	0	3	1	0	1	0
NEDD4	2	6	2	2	3	0	1	0
PIGB	1	3	0	1	1	0	0	0
MAPK6	2	5	0	1	3	0	0	1
GNB5	2	6	0	0	1	0	0	0
RAB27A	2	6	0	1	1	0	0	0
CECR5	1	3	0	0	1	0	0	0
UFD1L	1	2	0	1?	0	0	0	0
LRP6	2	6	0	3?	4	0	0	1
GUCY2C	1	3	1	1?	0	0	0	0
SCT	1	3	0	0	0	0	0	0
PHRF1	1	3	0	0	2	0	0	1
IKBKAP	1	3	0	0	0	0	0	0
NUCB2	2	6	0	1	5	0	0	1
PFN2	2	6	0	2	2	0	0	0
PTPN3	1	3	1	2	2	0	0	1
SPTB	3	9	1	3	5	0	1	1
DAPP1	2	4	2	3	1	0	1	0
FGF10	1	3	0	1	2	0	0	1
SLC44A1
C14orf101
SMG6	1	3	0	2	2	0	1	1
EXOC5	1	3	2	0	1	1	0	0
CLTCL1	1	3	1	3	0	0	1	0
FGF22
FSTL3	2	6	0	5	1	0	1	0
DGCR2	1	3	0	0	0	0	0	0
RNF126	1	3	0	0	3	0	0	1
MNT
ZXDC
JMJD6	1	2	0	0	2	0	0	1
POLB	1	3	0	0	2	0	0	1
ST6GALNAC1	1	3	0	0	2	0	0	1
WIPI1	2	6	0	4	5	0	1	0
FRMPD1	1	3	0	0	0	0	0	0
GBA2	1	3	1	0	3	0	0	1
NDST1
ASNS	1	3	0	1	3	0	0	1
AP3M2	1	3	1	2	3	0	0.5	1
CNGB1	1	3	0	0	0	0	0	0
ST6GALNAC2	1	2	0	2	0	0	1	0
CHAT	2	6	0	2	0	0	0	0
PABPCP5
TESK2	1	3	2	0	0	0	1	0
C16orf80	1	3	0	0	0	0	0	0
CSNK2A2
PTPN21	1	3	0	2	2	0	1	1
EIF2B3	4	12	0	5	6	0	0	0
CAMK2A	4	11	0	2	7	0	0	1
TCOF1	3	8	0	4	4	0	0	0
CDC42	1	3	0	2	2	0	1	1
OSBPL3	1	3	0	2	0	0	?	0
EPHA8	2	6	0	3	3	0	0	0
SLC12A3	3	6	0	1	0	0	0	0
RAD18	2	6	0	3	4	0	0	0
ATP2B1-	3	9	0	5	3	0	0	0
TRPM5	2	6	0	3	1	0	0	0
NCK2	2	6	0	3	3	0	1	0
MAP4K4	1	3	0	0	2	0	0	0
MGAT4A	1	3	0	2	3	0	1	1
RPL31
WDR1	2	6	0	6	2	0	1	0
SNX13
MS4A12	1	1	0	0	0	0	0	0
ARHGAP10	1	3	0	3	2	0	1	1
RPS6KA2	1	3	0	2	1	0	0	0
ING3
VASH1	1	3	0	1	0	0	0	0
LMCD1	1	3	0	3	0	0	1	0
WBSCR22	1	3	0	2	0	0	0	0
SEL1L	1	2	0	0	2	0	0	1
TRIP13	1	3	0	2	0	0	1	0
ATP6AP1	1	3	0	3	2	0	1	1
TCF3	1	3	0	1	1	0	0	0
TRIB2	1	3	0	1	2	0	0	1
DAZAP1	2	5	0	3	2	0	0	0
MBD3	1	3	0	0	1	0	0	0
PRLH	1	3	0	1	0	0	0	0
HLTF	1	3	0	0	0	0	0	0
FAM50A	1	3	0	0	0	0	0	0
FAM3A	1	3	0	1	3	0	1	1
CPSF1
MYO3B
CYBRD1	1	2	0	1	0	0	1	0
CDH19	1	3	0	0	0	0	0	0
PDCD2	1	3	1	3	0	0	1	0
SLC6A15	1	3	0	2	2	0	1	0
RDH11	1	3	0	0	0	0	0	0
PRKACA	1	3	0	0	3	0	0	1
LPHN1	1	3	0	0	0	0	0	0
SPP2
ACTN1	2	5	0	1	2	0	0	0
ZFYVE26	1	3	0	0	1	0	0	0
RPS6KA6	2	6	0	1	4	0	0	0
EPN2	1	3	0	0	1	0	0	0
PTPN18	1	3	0	3	1	0	1	0
LIMS2	1	2	0	2	0	0	1	0
ACCN4
SPEG	1	3	0	1	0	0	0	0
LNX1	1	1	0	0	1	0	0	0
ALDH3A2	2	6	0	2	4	0	0	0
TFRC	2	6	0	5	2	0	1	0
SREBF1	1	3	0	3	3	0	1	1
TRPC5	1	3	0	0	0	0	0	0
AFF4	1	3	0	1	3	0	0	1
UBE2D1	1	2	0	1	2	0	0	1
MPP5	1	2	0	0	0	0	0	0
RHOBTB1	1	3	0	3	1	0	0	0
ASAH2C
SMC1A	2	6	0	4	2	0	0	0
HSD17B10	1	2	0	2	1	0	1	1
MARK2	1	3	0	2	1	0	0	0
HMMR	1	3	0	1	0	0	0	0
CHFR
TRHDE
P4HA2	3	9	0	5	3	0	0	0
FCGR2B	2	4	0	2	0	0	0	0
NFATC3	2	6	0	3	3	0	0	0
TRNT1	1	3	0	1	2	0	0	0
ACADVL	2	6	0	1	3	0	0	0
STK10	2	6	0	4	0	0	0	0
FBXW11
ACAP1	1	2	0	0	1	0	0	0
CRMP1	1	2	0	2	0	0	1	0
EVC	2	5	0	1	4	0	0	1
DERL2	3	9	0	0	6	0	0	0
SIDT1	1	3	0	1	0	0	0	0
NDE1	2	6	0	0	1	0	0	0
MRVI1	1	2	0	1	1	0	1	0
TMEM38A	2	6	0	0	5	0	0	1
AP1M1	1	2	0	2	0	0	1	0
PVR	1	3	0	1	0	0	0	0
IKBKG	2	6	0	6	2	0	1	0
XRCC1	2	5	0	1	4	0	0	1
SCARB1
CYP2W1	1	3	0	1	1	0	0	0
MCM2	3	9	0	0	0	0	0	0
MOV10L1	1	3	0	0	1	0	0	0
PANX2	1	3	0	0	0	0	0	0
RP3-402G11.1
TP63	3	7	0	3	0	0	0	0
ALPK1	2	6	3	3	0	0	0	0
LLGL2	1	2	0	1	0	0	0	0
PDE8A	1	3	1	0	3	0	0	1
CLCN4	1	2	0	1	2	0	0	1
NLE1	1	3	0	0	1	0	0	0
SDHA	2	6	0	3	2	0	0	0
SMARCE1	1	5	0	0	0	0	0	0
FNDC8	1	3	0	0	0	0	0	0
GSDMB	3	8	0	2	0	0	0	0
KDM5A	1	3	0	1	2	0	0	1
ADAM11
ST6GAL1	2	5	3	0	0	1	0	0
TBX21	2	6	0	0	2	0	0	0
FRY	1	3	0	2	2	0	1	1
PICALM	2	5	0	5	2	0	1	0
NSF	3	9	0	2	3	0	0	0
GLI2	1	3	0	0	0	0	0	0
CLASP1
MRPS34	1	3	0	1	2	0	0	0
NOTCH3	2	6	0	5	4	0	1	1
CLNS1A	4	9	0	3	2	0	0	0
PPP2R2C	2	6	0	1	3	0	0	0
TEAD2
EED	1	3	0	1	2	0	0	1
PCDH24	2	5	0	0	2	0	0	0
SNCB	2	4	0	0	0	0	0	0
TSG101	2	6	0	0	3	0	0	0
C17orf85	2	4	0	0	3	0	0	0
ATP2A3	2	6	0	4	0	0	1	0
CA12	3	9	0	0	0	0	0	0
MGLL	2	6	?	6	2	0	1	0
NTN4	1	2	0	2	0	0	1	0
BCS1L	2	4	0	2	0	0	0	0
NUAK1	1	3	1	1	2	0	0	1
DPP8	1	3	0	2	2	0	0	1
SLC24A1	1	2	0	0	0	0	0	0
ZNF532	1	3	0	2	0	0	?	0
SCARF1	1	3	0	3	3	0	1	1
LMAN1	2	5	0	3	4	0	1	1
PTPLAD1	1	3	0	2	2	0	1	1
IPCEF1	1	3	0	0	3	0	0	1
ZZEF1	2	6	0	0	0	0	0	0
NOX3
ENO1	1	2	2	2	0	1	1	0
SLC12A1	2	6	0	1	0	0	0	0
C19orf10	2	6	0	1	5	0	0	1
ANO8	1	3	0	0	0	0	0	0
TUBE1	2	6	0	0	0	0	0	0
ARHGEF10L	3	9	0	2	4	0	0	0
TXK	1	3	0	1	0	0	0	0
WSCD2	1	3	0	0	3	0	0	1
KCNQ2	1	3	0	0	1	0	0	0
TACR2	1	3	0	0	0	0	0	0
ACTR6	2	6	1	5	3	0	1	0
TIPIN	1	2	0	2	2	0	1	1
SRI
EIF4G3	3	9	0	0	9	0	0	1
NUP37
SEMA3A	1	3	0	3	1	0	1	0
GTSE1	1	3	0	3	0	0	1	0
SEMA3C	1	3	0	1	0	0	0	0
TTC38	1	3	0	1	3	0	0	1
ACAT1	2	6	0	0	4	0	0	0
GRAMD4	1	3	0	0	2	0	0	0
CELSR1
WNT8B	1	3	0	0	0	0	0	0
ZNF638	1	3	0	3	?	0	0	1
SLC25A40	1	3	0	0	0	0	0	0
C18orf55
ADD2	3	7	0	0	0	0	0	0
FGF4	1	3	0	2	0	0	1	0
RASAL2	2	6	0	3	6	0	0	1
C16orf7	2	5	0	2	2	0	0	0
ZNF37A	1	3	0	2	1	0	1	0
MARK3	1	3	0	0	0	0	0	0
SLC25A3	1	3	0	0	0	0	0	0
FNDC3B	1	3	0	1	1	0	0	0
FOSL2	1	3	0	1	1	0	0	0
CACNG5	1	3	0	0	1	0	0	0
CACNG4	1	3	0	0	0	0	0	0
FRYL	2	6	0	3	0	0	0	0
TMEM131	2	6	0	1	4	0	0	0
FSCN1	3	8	?	5	5?	0	0	0
ACTB	3	9	0	4	0	0	0	0
MOCOS	2	6	1	0	0	0	0	0
PLD1	2	5	0	5	1	0	1	0
ATP12A	1	3	0	0	0	0	0	0
WDR62	3	9	2	1	7	0	0	1
DLG1	1	3	0	2	0	0	?	0
RAB7A	2	5	0	5	5	0	1	1
BCAP29	1	3	0	0	3	0	0	1
SEC31B	2	6	1	2	3	0	0	0
SART3	1	3	0	0	0	0	0	0
ARHGAP15	1	3	0	0	3	0	0	1
TUBA3D	3	9	0	1	0	0	0	0
PAX2	2	6	0	0	0	0	0	0
EXOSC7	2	6	0	4	1	0	0	0
KIFAP3	2	6	0	1	5	0	0	1
MKRN2	2	6	0	0	1	0	0	0
MCM6	2	6	0	0	0	0	0	0
REXO2	2	6	0	3	0	0	0	0
AP002373.1
RBMS2P
BAZ2A	1	3	0	0	0	0	0	0
PTPN23	1	2	0	1	0	0	0	0
MLH1	2	6	0	0	1	0	0	0
UNG	1	3	0	0	2	0	0	1
FMO4	1	3	0	1	3	0	0	1
KLHL20	2	6	0	0	4	0	0	1
RGS11	2	4	0	2	0	0	?	0
SLC46A1	1	3	0	0	0	0	0	0
PLXNA2	1	2	0	0	1	0	0	0
SPAG5	2	6	0	4	3	0	0	0
ANKRD13A	2	6	2	0	0	0	0	0
TPD52	2	6	0	0	0	0	0	0
ACACB	1	2	0	0	2	0	0	1
TRAF4	2	5	0	0	3	0	0	0
PAG1	1	3	0	1	0	0	0	0
GPATCH1	2	6	0	0	0	0	0	0
EFNA3	1	3	0	0	2	0	0	1
AQP10
KCNN3	1	3	0	0	0	0	0	0
C1orf43	1	3	2	3	1	1	1	0
GATAD2B	1	2	0	0	2	0	0	1
ILF2	1	2	0	0	2	0	0	1
RIT1	1	3	0	1	3	0	0	1
INTS3
PKLR	0	0	0	0	0	0	0	0
HCN3	1	3	0	0	2	0	0	1
FLG	3	9	0	0	0	0	0	0
ACTA1	3	9	0	3	0	0	1	0
C1orf131	2	6	3	2	2	1	0	0
GALNT2	1	3	0	0	2	0	0	0
TTC13	1	3	0	0	0	0	0	0
SCCPDH	1	3	0	1	0	0	0	0
LYST
MAP3K19	1	3	0	1	0	0	0	0
CEP170	2	6	0	0	0	0	0	0
ACP1	1	3	0	0	0	0	0	0
SNAP47	1	3	3	3	0	1	1	0
SRP9
NVL	3	9	0	0	0	0	0	0
C1orf55
DEGS1	1	3	0	0	3	0	0	1
FBXO28
ARF1	1	2	0	1	1	0	1	0
LEFTY2	3	9	0	6	0	0	1	0
CNIH4	1	3	0	0	0	0	0	0
ITPKB	2	6	3	4	0	1	1	0
GUK1	1	3	0	0	3	0	0	1
CDC42BPA
CNIH3	1	3	0	0	0	0	0	0
C1orf35	1	3	0	3	2	0	1	1
MBOAT2	1	3	0	0	3	0	0	1
PARP1	4	12	0	0	0	0	0	0
PSEN2
PYCR2	1	3	0	0	0	0	0	0
LBR	1	3	0	0	0	0	0	0
WNT9A	1	3	0	0	0	0	0	0
EPHX1	2	4	0	0	0	0	0	0
REN	2	6	0	0	0	0	0	0
SOX13
ETNK2	1	3	0	0	0	0	0	0
PPFIA4	2	6	0	0	2	0	0	1
PLEKHA6	1	3	0	0	0	0	0	0
PTPN7	2	3	0	3	2	0	0	0
SYT2	1	3	0	1	2	0	0	1
ARL8A	3	9	0	1	1	0	0	0
OSR1	1	3	0	2	1	0	1	0
GDF7
PDIA6	3	9	1	1	8	0	0	1
RHOB	1	3	0	0	2	0	0	1
ATP6V1C2	2	6	0	6	0	0	1	0
HNRPLL	1	3	0	0	0	0	0	0
GALM	2	5	0	0	0	0	0	0
C2orf34
ABCG8	1	3	0	0	0	0	0	0
EML4	3	9	0	6	1	0	1	0
CALM2	2	6	0	0	0	0	0	0
ICAM3	1	3	0	1	0	0	0	0
NT5C2	1	3	1	1	0	0	0	0
MCAM	2	6	2	2	0	0	0	0
GPC4	1	3	1	1	0	0	0	0
MBNL3	1	3	0	1	2	0	0	1
KIAA1543	1	3	0	0	0	0	0	0
RAP1GAP	2	6	2	0	3	0	0	1
XAB2
ARHGEF1	2	6	1	3	0	0	1	0
STXBP2	1	3	0	0	0	0	0	0
MAP2K7	2	5	0	2	3	0	0	1
ITGB1BP3	1	3	0	1	0	0	0	0
DGKD	1	3	2	1	0	1	0	0
CTTNBP2	2	6	0	2	4	0	0	1
ACTL6B	1	2	0	0	0	0	0	0
RARB	2	6	0	2	1	0	0	0
TOP2B	2	6	1	1	2	0	0	0
TM9SF3	1	3	3	0	0	1	0	0
NFKB2	3	9	1	1	1	0	0	0
UBE2T	1	2	0	0	0	0	0	0
PPP1R12B	2	6	0	2	0	0	0	0
DNAJC10	1	3	0	0	2	0	0	1
GTF3C1	1	3	0	1	1	0	0	0
IL4R	2	6	3	1	2	1	0	0
USP33	1	3	0	0	3	0	0	1
PAK3	1	3	0	0	1	0	0	0
CAPN6	1	3	0	0	1	0	0	1
DCX	1	2	0	0	0	0	0	0
SNRPA	2	6	0	0	4	0	0	1
SPAG6	1	3	0	1	0	0	0	0
EXOSC5	1	3	3	0	0	1	0	0
SRPK1	3	9	2	5	1	0	1	0
APBB1IP	2	5	4	0	1	1	0	0
LRCH4	3	6	5	0	0	1	0	0
FAM76B	1	3	2	0	0	1	0	0
SIRT6
TYR	1	3	0	0	0	0	0	0
POLD3	1	2	0	0	2	0	0	1
ACTN2	2	5	1	1	3	0	0	1
CAPZB	1	3	3	0	0	1	0	0
GPR137B	1	3	0	0	2	0	0	1
NAALAD2	1	3	0	0	3	0	0	1
PHF17	1	3	0	0	0	0	0	0
TPSD1	4	13	0	0	0	0	0	0
HIVEP1	1	3	2	1	1	1	0	0
TREM2	2	6	0	0	0	0	0	0
KCNK16	1	3	0	3	2	0	1	1
CRISP3	1	3	0	1	3	0	0	1
FKBP5	4	12	5	2	8	0	0	1
SRPK1	1	3	0	0	3	0	0	1
BRPF3	1	3	0	0	3	0	0	1
MRPS18A	2	6	2	0	3	0	0	1
PGC	2	5	0	0	3	0	0	1
TMEM14A	1	3	1	1	3	0	0	1
EFHC1	1	3	1	0	2	0	0	1
NCR2	1	3	0	0	1	0	0	0
HSP90AB1	1	3	0	0	2	0	0	1
MLN
CDC5L	3	8	0	2	3	0	0	0
ITPR3	1	3	0	0	0	0	0	0
ZNF184	1	3	0	0	0	0	0	0
DSP	1	3	0	0	1	0	0	0
SIRT1	2	6	0	0	3	0	0	1
HNRNPH3
IFT74	2	5	0	2	3	0	0	1
JAK2	2	6	0	1	4	0	0	1
IL12RB1
ABL1	4	11	2	2	7	0	0	1
ACOT7	2	6	2	0	2	0	0	0
SH3GLB1	2	8	2	5	3	0	0	1
CDC7	2	6	1	1	3	0	0	1
SYDE2	1	3	3	0	1	1	0	0
PCSK5	1	3	1	0	2	0	0	1
SCD	1	3	1	0	2	0	0	1
TMED1	1	2	0	0	2	0	0	1
ABLIM1	2	6	2	5	0	0	1	0
ERMP1	1	3	0	1	2	0	0	1
RAB18	1	3	3	0	0	1	0	0
NRP1	2	6	0	0	5	0	0	1
HSD17B7P2
PRTFDC1	1	3	0	0	2	0	0	1
PALMD	1	3	0	3	0	0	1	0
TSPAN15	1	3	0	0	1	0	0	0
H2AFY2	2	6	0	0	0	0	0	0
FAM21A	1	3	2	0	1	1	0	0
MAST3	2	6	0	1	6	0	0	1
MZF1	1	3	0	0	0	0	0	0
OCEL1	1	3	0	0	2	0	0	1
MYO9B	2	6	1	2	2	0	0	0
KCNK6	2	6	0	1	3	0	0	1
C19orf15	1	3	0	0	3	0	0	1
PSMD8	2	5	0	0	2	0	0	0
FBXL19
STX1B
HSD3B7	1	3	2	0	0	0	0	0
SETD1A	1	3	0	0	1	0	0	0
BCL7C	1	3	0	0	1	0	0	0
C20orf191
MAGEB2
EFNA2	1	3	1	0	3	0	0	1
CIRBP
ATP5D	1	3	1	0	2	0	0	1
C19orf26	1	3	0	0	0	0	0	0
PCDH11Y	1	3	0	0	2	0	0	1
AMELY	1	3	0	0	2	0	0	1
PRKY
CYorf15A
IGFALS	2	6	0	0	2	0	0	0
HNRNPM	2	6	0	1	1	0	0	0
NDUFB7	1	3	0	0	0	0	0	0
TECR	1	3	0	0	0	0	0	0
TIMM13	1	3	0	0	3	0	0	1
CDC34	3	9	3	0	5	0	0	1
MTAP
C19orf21	2	6	0	0	0	0	0	0
KIAA0284	2	6	0	0	6	0	0	1
POLR2E
POLRMT	1	3	0	0	2	0	0	1
HCN2
MUPCDH	3	6	0	0	0	0	0	0
C19orf36	2	6	0	0	3	0	0	0
RASSF7	2	6	0	2	2	0	0	0
GADD45B	1	3	2	0	0	0	0	0
PALM	1	3	0	0	0	0	0	0
MADCAM1
IGF2AS
MKNR2	2	6	1	0	2	0	0	0
SHANK3	1	3	0	0	0	0	0	0
ARVCF	2	6	1	0	2	0	0	0
TRMT2A	1	3	0	2	0	0	1	0
RANBP1	1	3	0	2	0	0	1	0
ZDHHC8	1	3	0	0	2	0	0	1
KLHL22	1	3	0	0	0	0	0	0
MED15	1	3	0	0	0	0	0	0
SERPIND1	2	6	1	1	0	0	0	0
SNAP29	2	6	0	0	0	0	0	0
CRKL	1	3	0	0	0	0	0	0
LZTR1
MMP11	1	3	0	0	0	0	0	0
CECR2	1	3	0	0	0	0	0	0
SMARCB1	3	8	0	0	3	0	0	0
P2RX6	2	6	4	0	0	1	0	0
DERL3	1	3	1	1	0	0	0	0
SLC7A4	1	3	3	0	0	1	0	0
BCL2L13	2	5	2	0	0	0	0	0
DDTL
DDT	1	3	0	0	0	0	0	0
GSTT2	1	3	0	0	0	0	0	0
OSM	1	3	0	0	0	0	0	0
CABIN1	1	2	0	2	1	0	1	1
TBC1D10A	1	3	0	2	2	0	1	1
SUSD2	1	3	0	2	1	0	1	0
SF3A1	2	6	0	0	0	0	0	0
GGT5	2	6	0	4	0	0	1	0
RNF215	1	3	0	0	0	0	0	0
SEC14L2	1	2	0	2	0	0	1	0
SEC14L3	1	3	0	0	0	0	0	0
CYTSA
PPIL2	1	2	0	0	0	0		0
UPB1	1	3	0	0	0	0	0	0
YPEL1	2	6	0	0	0	0	0	0
SNRPD3	1	3	0	0	0	0	0	0
PES1	1	2	0	0	0	0	0	0
MAPK1	4	11	0	2	4	0	0	0
GGT1	2	5	0	0	0	0	0	0
PRODH	1	3	0	2	0	0	1	0
PPM1F	2	6	0	4	0	0	1	0
SLC35E4	1	3	0	0	0	0	0	0
TOP3B
CRYBB3	1	3	0	0	0	0	0	0
CYTH4	1	3	0	0	0	0	0	0
DGCR14	2	6	0	0	0	0	0	0
MFNG	1	3	2	0	0	1	0	0
CARD10	1	3	2	0	0	0	0	0
LRP5L	1	3	0	0	0	0	0	0
SLC25A1	1	3	0	0	0	0	0	0
ADRBK2	1	3	0	0	1	0	0	0
PLA2G3	1	3	0	0	0	0	0	0
LGALS2	2	6	0	0	0	0	0	0
PADI2	1	2	0	0	0	0	0	0
SDHB	5	15	0	0	0	0	0	0
MFAP2	1	3	0	0	0	0	0	0
BXDC5	1	3	0	0	0	0	0	0
KDM5B	1	3	0	0	0	0	0	0
UAP1	1	3	0	0	0	0	0	0
ACTL8	1	3	0	0	0	0	0	0
CTBS	2	6	0	2	0	0		0
RGS4	1	3	2	1	0	1	0	0
KLHL12
IGSF21	1	3	0	0	0	0	0	0
SSX2IP	1	3	0	0	0	0	0	0
ZNHIT6	1	3	0	0	0	0	0	0
PLA2G2D	1	2	0	0	0	0	0	0
RBBP5	1	3	0	0	0	0	0	0
GBP3	1	3	0	0	0	0	0	0
GBP1	1	3	0	0	0	0	0	0
RP11-401M16.2
KIF17	2	6	2	3	0	0	1	0
GPR89A
PCTK3	1	3	0	0	0	0	0	0
RAB7L1	2	6	0	0	0	0	0	0
CD160
TXNIP	2	6	4	0	0	1	0	0
ECE1	2	5	0	0	0	0	0	0
HMGCL	1	3	0	0	0	0	0	0
GALE	1	3	0	0	0	0	0	0
ID3	2	6	0	0	0	0	0	0
CR2	3	9	0	0	0	0	0	0
CD46	2	5	0	0	0	0	0	0
PRPF3	1	3	0	0	0	0	0	0
APH1A	1	3	0	0	0	0	0	0
LEPRE1	2	6	0	0	0	0	0	0
SLC2A1	3	8	0	8	0	0	1	0
EBNA1BP2	2	6	0	0	0	0	0	0
CDC20	2	6	0	0	0	0	0	0
MPL	2	6	1	0	2	0	0	0
ARTN
IPO13	1	3	0	0	0	0	0	0
ATP6V0B	1	3	0	0	0	0	0	0
B4GALT2	1	3	0	0	0	0	0	0
ERI3	1	3	0	0	0	0	0	0
PTCH2	1	3	0	0	0	0	0	0
AKR1A1	4	11	0	0	0	0	0	0
PRDX1	2	6	0	0	0	0	0	0
PIK3R3	1	2	0	0	1	0	0	0
TSPAN1	1	3	0	0	0	0	0	0
BLZF1	2	6	1	1	0	0	0	0
C1orf114	4	11	2	1	0	0	0	0
SLC19A2	1	2	0	1	0	0	0	0
FAAH	1	2	0	0	1	0	0	0
NSUN4	2	6	0	2	0	0	0	0
TMED5	1	3	0	0	0	0	0	0
C1orf129	1	3	2	0	1	0	0	0
DR1	2	6	0	0	1	0	0	0
FMO6P
CNN3	2	6	0	5	0	0	1	0
BAT2D1	2	6	0	0	3	0	0	0
F3	2	6	0	1	1	0	0	0
ABCD3	3	8	0	0	0	0	0	0
VAMP4	1	3	0	0	2	0	0	1
DPH5	1	3	0	0	0	0	0	0
FASLG	1	3	0	0	1	0	0	0
PTBP2	1	3	0	0	0	0	0	0
TNFSF4	1	3	0	0	0	0	0	0
PRDX6	2	5	1	0	1	0	0	0
DARS2	1	6	2	1	0	0	0	0
HSD11B1	1	3	0	0	0	0	0	0
IRF6
C1orf107	1	3	0	0	0	0	0	0
PPAPR5
RP4-788L13.1
SERPINC1	3	9	0	0	0	0	0	0
RCAN3	1	3	0	0	0	0	0	0
SYF2	1	3	0	0	0	0	0	0
C1orf63	1	3	0	0	0	0	0	0
SLC35A3	1	3	0	0	0	0	0	0
RCOR3	1	2	0	0	0	0	0	0
STMN1	1	3	0	0	0	0	0	0
FAM54B	2	6	0	0	0	0	0	0
MAN1C1	2	6	2	0	0	0	0	0
NEK2	1	2	2	0	0	1	0	0
RPS6KA1	2	6	0	0	3	0	0	0
DHDDS	2	6	0	0	0	0	0	0
NENF	2	6	0	0	2	0	0	0
NSL1	1	2	0	0	0	0	0	0
PROX1
ARID1A	2	6	0	0	2	0	0	0
CENPF	1	3	0	0	2	0	0	1
RPA2	3	9	0	0	3	0	0	0
PPP1R8	3	9	0	3	0	0	0	0
STX12	1	3	0	0	1	0	0	0
MOSC2	2	6	0	0	0	0	0	0
SLC5A9	1	3	1	0	0	0	0	0
OSBPL9	2	6	2	0	1	0	0	0
TXNDC12	1	3	0	0	0	0	0	0
ESYT2	1	3	0	1	1	0	0	0
CD3EAP	2	6	0	0	1	0	0	0
MESDC2	1	3	0	0	0	0	0	0
RCN2	2	6	0	0	3	0	0	0
CHRNB4
MUC5B	2	5	0	0	0	0	0	0
CTSD	2	5	0	0	0	0	0	0
COLEC11	1	3	0	0	1	0	0	0
STAG1	1	3	2	0	0	1	0	0
A4GNT	1	3	2	0	0	1	0	0
STK11	3	9	1	0	0	0	0	0
MLL	2	4	0	0	0	0	0	0
TREH	1	3	0	0	0	0	0	0
C11orf60	1	3	0	2	0	0	1	0
MMP8	2	6	0	0	1	0	0	0
APOA1	2	6	0	0	0	0	0	0
ZNF541	1	3	2	0	2	1	0	1
SLC8A2	2	4	0	0	0	0	0	0
KPTN	2	6	0	0	1	0	0	0
CARD18	1	3	0	0	1	0	0	0
RPS25P8
KIF14	1	1	0	1	0	0	1	0
TNNT2	3	9	0	0	0	0	0	0
DDX59	1	3	0	2	0	0	1	0
CAMSAPK1	3	9	3	1	0	0	0	0
ATF6	1	3	0	0	0	0	0	0
CRYGD
MREG
TNP1	1	3	0	0	0	0	0	0
FASTKD2
NRP2	1	3	0	3	0	0	1	0
CREB1	2	5	0	0	3	0	0	1
KLF7	1	3	0	0	0	0	0	0
ZNF271
TTR	4	11	0	2	0	0	0	0
B4GALT6	2	6	0	1	2	0	0	0
C1orf54	1	3	0	0	0	0	0	0
CA14	1	4	0	0	1	0	0	0
CASC1	1	3	2	0	0	1	0	0
LRMP	2	5	0	0	1	0	0	0
ATP10B	2	6	2	0	0	0	0	0
SPCS2	1	3	0	0	1	0	0	0
USP35	2	6	0	0	0	0	0	0
ELOVL4
FILIP1	1	3	0	0	0	0	0	0
CASP8AP2
HMGN3	2	5	0	0	0	0	0	0
UBE2CBP	1	2	0	0	0	0	0	0
CNR1	1	3	0	0	0	0	0	0
SPACA1	2	6	0	0	0	0	0	0
ANKRD13C	2	5	0	0	1	0	0	0
SGIP1	1	3	0	1	0	0	0	0
PHF3	1	3	0	0	0	0	0	0
C6orf94	2	6	0	0	0	0	0	0
C6orf103	1	3	0	0	0	0	0	0
PLAGL1
FBXO30
TNFAIP3	1	3	0	0	1	0	0	0
AKAP7	2	5	0	1	0	0	0	0
RAB32	1	3	0	3	0	0	1	0
MYB	1	2	0	0	0	0	0	0
ALDH8A1	2	6	0	0	0	0	0	0
SGK1	2	6	0	0	4	0	1	0
RNF146	2	6	0	0	0	0	0	0
ARG1	4	12	0	0	0	0	0	0
LRRC29	1	3	0	0	0	0	0	0
BBS2	1	3	0	0	0	0	0	0
MT1G
MT2A
C16orf70	2	5	0	0	0	0	0	0
GOT2	1	3	0	0	0	0	0	0
DOK4	1	3	0	0	0	0	0	0
PIWIL1	2	6	0	0	0	0	0	0
GPR18	1	3	0	0	0	0	0	0
CLYBL	2	6	2	0	1	0	0	0
TMTC4	1	3	0	3	0	0	1	0
RAP2A	1	3	0	0	0	0	0	0
SLC10A2	1	3	0	0	1	0	0	0
ABCC4	1	3	0	1	0	0	0	0
2EFNB2	2	6	0	0	2	0	0	0
SOX21
TM9SF2	1	3	0	0	0	0	0	0
C17orf53	3	9	0	0	2	0	0	0
KIF25	1	3	0	0	1	0	0	0
IRF1	1	3	0	0	0	0	0	0
UPF3B	2	6	0	0	2	0	0	0
RNF113A	1	3	0	0	0	0	0	0
FAM70A	1	3	0	0	0	0	0	0
NDUFA1	1	3	0	0	0	0	0	0
AMELX	1	3	0	0	1	0	0	0
ATP5S	1	2	0	0	0	0	0	0
BMP4	1	3	0	0	0	0	0	0
PTGER2
C4orf8	1	3	0	0	0	0	0	0
GRK4	1	2	0	0	0	0	0	0
SOX9	3	9	0	0	0	0	0	0
TEKT3	1	3	0	0	0	0	0	0
MYH2	2	6	0	0	0	0	0	0
HS3ST3B1
SLC25A35	1	3	0	0	0	0	0	0
MRPS7	2	6	0	0	2	0	0	0
GGA3	1	3	0	0	1	0	0	0
ARMC7	1	2	0	0	0	0	0	0
NUP85	1	3	0	0	0	0	0	0
SLC25A19
MIF4GD	1	3	0	1	0	0	0	0
NT5C	2	6	0	0	2	0	0	0
MSTO1	2	5	0	0	1	0	0	0
C1orf61	1	3	0	0	0	0	0	0
TTF1	1	3	0	0	0	0	0	0
GTF3C4
DDX31	1	3	0	0	0	0	0	0
BARHL1	1	3	0	0	0	0	0	0
KIR2DL1
LENG3	1	3	0	1	1	0	0	0
LENG4
SRMS	2	6	0	0	0	0	0	0
OPRL1
SLC2A4RG
NPBWR2
C20orf195	1	3	0	0	1	0	0	0
BHLHE23	1	3	0	0	0	0	0	0
PPDPF	1	3	0	0	0	0	0	0
IL1B
PLGLB2
IL1F7	2	5	0	0	0	0	0	0
CHCHD5	1	3	0	0	0	0	0	0
PAX8	1	3	0	0	0	0	0	0
INSIG2	1	3	0	0	1	0	0	0
POLR1B	2	6	0	0	1	0	0	0
CCDC93	1	3	0	1	1	0	0	0
PSD4	1	5	0	0	0	0	0	0
SLC25A23	1	3	0	0	0	0	0	0
PSPN	1	3	0	0	0	0	0	0
GTF2F1	1	3	0	1	0	0	0	0
ALKBH7	1	6	0	0	0	0	0	0
CLPP	1	3	0	0	1	0	0	0
TNFSF9	1	3	0	1	0	0	0	0
GRIA3	1	3	2	0	0	1	0	0
THOC2	1	3	0	0	0	0	0	0
MED1	1	1	0	0	0	0	0	0
RPL23	1	2	0	0	1	0	0	1
STRADA	1	3	0	0	2	0	0	1
ATG4C	2	2	0	0	2	0	0	1
CD70
C3	3	9	0	2	2	0	0	0
SH2D3A	1	2	0	0	0	0	0	0
TRIP10
GPR108	2	6	0	0	1	0	0	0
TNFSF14	1	3	0	0	0	0	0	0
FOSB	1	3	0	0	0	0	0	0
OPA3	1	3	0	0	2	0	0	1
SNRPD2	1	2	0	0	0	0	0	0
RTN2	1	3	0	0	0	0	0	0
EML2	1	3	0	0	2	0	0	1
VASP	2	5	0	5	0	0	1	0
SYMPK	1	3	0	0	0	0	0	0
RP5-1022P6.1
SDCBP2	1	3	0	0	0	0	0	0
PANK2	2	5	0	0	2	0	0	0
TGM3	1	3	0	0	1	0	0	0
GNRH2	1	3	0	0	0	0	0	0
DEFB126
FOXA2	1	3	0	0	0	0	0	0
C20orf91
CD93	2	6	0	1	0	0	0	0
GZF1	1	3	0	0	0	0	0	0
PAX1
NAPB	4	12	0	0	3	0	0	0
CST8	1	3	0	0	0	0	0	0
NKX2-4
CENPB	1	3	0	0	0	0	0	0
PSMF1	2	6	0	0	0	0	0	0
NKX2-2	1	3	0	0	1	0	0	0
DTD1	1	3	0	0	0	0	0	0
CSTL1
RBCK1	1	3	0	0	0	0	0	0
TMX4	2	6	0	0	4	0	0	1
CST11	1	2	0	0	0	0	0	0
STK35	1	3	0	1	0	0	0	0
SNRPB	2	6	0	0	0	0	0	0
NRSN2	1	3	0	0	0	0	0	0
C20orf29	2	5	0	0	0	0	0	0
RRBP1	2	6	0	0	0	0	0	0
BMP2
ZNF133	1	3	0	0	0	0	0	0
FLRT3	2	6	0	0	0	0	0	0
OVOL2	1	3	0	0	0	0	0	0
PCSK2	2	6	0	1	0	0	0	0
GFRA4
MKKS	2	6	0	0	0	0	0	0
BFSP1	2	6	0	4	0	0	1	0
DSTN	1	3	0	0	0	0	0	0
C20orf103/LAMP5?	1	3	0	0	0	0	0	0
SNRPB2
C20orf72/MGME1	1	3	0	0	0	0	0	0
LRRN4	1	3	0	0	1	0	0	0
TBC1D20	1	3	0	0	2	0	0	1
ITPA	1	2	0	0	0	0	0	0
TCF15	1	3	0	0	0	0	0	0
OTOR	1	3	0	0	0	0	0	0
MCM8
BANF2	1	3	0	0	0	0	0	0
C20orf46/TMEM74B?	1	3	0	0	0	0	0	0
FAM110A	1	3	0	0	0	0	0	0
C20orf187
SIRPD	2	5	0	0	0	0	0	0
MRPS26	1	3	0	0	2	0	0	1
DEFB129	1	3	0	0	0	0	0	0
S1PR4	1	3	0	0	0	0	0	0
NCLN	1	2	2	0	1	1	0	0
CITED1
HNRNPR	2	6	0	0	0	0	0	0
ZNF436	1	2	0	0	0	0	0	0
MAX	2	6	0	0	0	0	0	0
FNTB	1	3	0	0	0	0	0	0
ARMCX5	1	3	0	0	0	0	0	0
GDF5	1	3	0	0	3	0	0	1
MMP24	1	3	0	0	2	0	0	1
NECAB3
ID1	1	2	0	0	0	0	0	0
RALY	2	6	0	0	0	0	0	0
DYNLRB1	1	3	0	0	0	0	0	0
C20orf173
EIF2S2	2	6	0	0	4	0	0	1
ERGIC3	2	6	0	0	4	0	0	1
ROMO1	1	2	0	0	0	0	0	0
FAM83C	2	6	0	0	0	0	0	0
C20orf114/BP1FB1?	1	3	0	0	0	0	0	0
CEP250
PLAGL2	1	3	0	0	0	0	0	0
GRPR
KDM5C
AMOT
TMEM115	2	6	0	0	1	0	0	0
PSMB2	2	5	0	0	0	0	0	0
EIF2C3	1	3	0	0	2	0	0	1
UROD	2	6	0	0	0	0	0	0
ST3GAL3	1	3	0	0	0	0	0	0
TMEM53	1	3	0	0	1	0	0	0
HECTD3	1	3	0	0	0	0	0	0
c14orf133	2	6	1	0	0	0	0	0
XRCC3
TUBGCP3	1	3	0	1	0	0	0	0
MCF2L	1	3	0	0	2	0	0	1
F10
PCID2
PROZ	1	3	0	0	0	0	0	0
SLURP1	1	3	0	0	0	0	0	0
LRFN3	1	3	0	0	0	0	0	0
TMEM149	1	3	0	0	2	0	0	1
CAPNS1	1	3	0	0	0	0	0	0
PDCD2L	1	3	0	0	0	0	0	0
FFAR3	1	3	0	0	0	0	0	0
RBM42	1	3	0	0	1	0	0	0
KIRREL2
UBA2	1	3	0	0	0	0	0	0
FFAR2	1	3	0	0	0	0	0	0
HCST	1	3	0	0	0	0	0	0
FFAR1
COX6B1	1	3	0	0	1	0	0	0
KRT36	1	3	0	0	0	0	0	0
THRA	2	6	0	0	2	0	0	0
CCR7	1	3	0	0	0	0	0	0
NR1D1	1	3	0	0	0	0	0	0
FRMD8	1	2	0	0	0	0	0	0
PRDX5	3	9	0	0	3	0	0	0
BCL2L12	1	3	0	0	0	0	0	0
IRF3	2	5	0	0	0	0	0	0
PRMT1	1	2	0	0	0	0	0	0
RRAS	1	3	0	1	1	0	0	0
PRRG2	1	3	0	0	0	0	0	0
SCAF1	1	3	0	0	0	0	0	0
PRR12	1	3	0	0	0	0	0	0
TSKS	1	3	0	0	0	0	0	0
FLRT1	1	3	0	0	0	0	0	0
ASL	2	6	0	0	0	0	0	0
SBDS	1	3	2	0	0	1	0	0
PTPN20C	4	10	0	2	0	0	0	0
CSN1S1	1	3	0	0	0	0	0	0
STATH	1	3	0	0	0	0	0	0
HTN1
STAT5A	5	19	0	0	0	0	0	0
WNK4	1	3	0	0	0	0	0	0
BECN1	2	6	0	0	2	0	0	0
PRKCG	3	9	0	0	1	0	0	0
TRAP1	1	2	0	0	0	0	0	0
GLIS2
CCDC55	2	6	0	0	2	0	0	0
PPY2
DNAJC8	1	3	0	0	0	0	0	0
AHDC1	2	6	0	0	0	0	0	0
IFI6	1	2	0	0	2	0	0	0
DACH2	1	3	0	0	1	0	0	0
ZNF384	1	3	0	0	2	0	0	1
EMG1	1	1	0	0	0	0	0	0
SSX1	1	3	0	0	0	0	0	0
UXT	1	3	0	1	1	0	0	0
CFP
ELK1	2	5	0	0	0	0	0	0
TIMM17B	1	3	1	0	0	0	0	0
C14orf135/PCNXL4?	1	3	1	0	0	0	0	0
KIAA0831	1	3	0	0	0	0	0	0
KTN1	3	9	0	2	4	0	0	0
SIX1	2	6	0	0	0	0	0	0
RHOJ	1	3	0	0	1	0	0	0
DLGAP5	1	3	0	0	0	0	0	0
C14orf149/L3HYPPH?	1	3	0	0	0	0	0	0
HSPA2	2	6	0	0	0	0	0	0
[truncated: 18,158 more rows]

## Sheet: Sheet2
HP
FAM114A1	1	3	0	0	1	0	0	0
RPE	2	6	1	0	1	0	0	0
ZNF460	1	3	0	0	0	0	0	0
CR1L	1	3	0	0	0	0	0	0
HSPB9	N/A
PHF2	1	3	0	1	0	0	0	0
RPS26P20	N/A
C14orf178	1	2	0	0	0	0	0	0
AL451069.4	N/A
AC008629.2	N/A
SCGB1D4	1	3	0	0	0	0	0	0
PSAP	2	6	4	0	0	1	0	0
S100A10	2	6	0	3	1	0	1	0
C10orf79	?
LHFPL5	1	2	0	0	0	0	0	0
RPL37A	1	2	1	0	0	0	0	0
HOXC6	N/A
TXNRD3	2	6	0	0	0	0	0	0
CFD	1	3	0	0	0	0	0	0
BX255925.2	N/A
MAP1LC3C	N/A
C10orf119	?
EME2	1	3	0	0	0	0	0	0
C14orf167	N/A
KLHDC1	1	3	0	0	0	0	0	0
ZNF81	1	3	0	0	0	0	0	0
TAF13	1	3	0	0	2	0	0	1
ZNF780A	1	3	0	0	0	0	0	0
ATAD3A	1	3	0	0	0	0	0	0
OR5B17	N/A
OR52M1	N/A
FAM118B	2	6	2	0	2	0	0	0
ZNF585B	1	2	0	0	0	0	0	0
ZNF461	1	3	0	0	0	0	0	0
AC011450.2	N/A
KIAA1529	N/A
SLC9A8	1	3	0	0	0	0	0	0
OCLN	5	11	0	1	0	0	0	0
AC124649.1	N/A
C4orf22	1	2	0	0	0	0	0	0
HIST4H4	3	9	0	0	0	0	0	0
CYP2A13	2	6	0	0	0	0	0	0
ZNF181	1	3	0	0	0	0	0	0
HIST1H2BF	3	9	0	0	0	0	0	0
SLC22A20	N/A
OR8G1	?
AC092031.1	N/A
C1orf183	?
ZNF44	1	2	0	1	1	0	1	0
GPAA1	N/A
ADAMTSL2	2	6	0	0	0	0	0	0
SGTB	2	5	0	0	2	0	0	0
ZNF790	2	6	0	0	0	0	0	0
PRB3	N/A
FAM49A	1	2	0	0	0	0	0	0
MYO1C	2	6	0	6	1	0	1	0
MDS2	1	3	0	0	0	0	0	0
NKIRAS1	N/A
OR1S2	1	3	0	0	0	0	0	0
UGT2B17	1	3	0	0	0	0	0	0
MEIG1	1	3	0	0	0	0	0	0
SLC22A12	1	3	0	0	0	0	0	0
KIF13B	1	3	0	0	0	0	0	0
NRAP	2	6	0	1	0	0	0	0
ADH5	2	6	0	0	0	0	0	0
SLC22A6	N/A
HIST1H2BK	3	9	0	0	0	0	0	0
TEAD4	1	3	0	0	0	0	0	0
FAM25G	?
SPG7	N/A
HIST1H4K	1	3	0	0	0	0	0	0
HRNR	1	3	0	0	0	0	0	0
AC021171.1	?
IFNA1	1	3	0	0	0	0	0	0
HES5	N/A
C2orf27A	1	3	0	0	0	0	0	0
ZNF677	2	6	0	2	0	0	0	0
ERO1L	3	9	4	0	2	0	0	0
F8A1	1	3	0	0	0	0	0	0
ZNF823	1	3	0	0	0	0	0	0
ZNF311	1	3	0	0	0	0	0	0
ZNF347	1	3	0	3	0	0	1	0
OR5H2	N/A
PLCG2	3	8	0	6	1	0	1	0
FCHSD1	1	3	0	0	0	0	1	0
ZNF71	1	3	0	0	0	0	0	0
AADACL2	N/A
AC009947.4	?
S100A6	3	8	0	6	0	0	1	0
RPL12	1	3	1	0	1	0	0	0
DNM3	N/A
ZNF121	1	3	0	0	0	0	0	0
MPZL1	1	3	0	0	0	0	0	0
VPS13A	2	2	0	0	0	0	0	0
MBP	2	6	0	0	0	0	0	0
SFRS17A	?
ELOVL2	2	6	0	0	0	0	0	0
AC135995.5	N/A
LEKR1	1	3	0	1	0	0	0	0
C1orf122	N/A
SNHG12	?
PCDH20	N/A
CLEC9A	N/A
KEL	1	2	0	0	0	0	0	0
PADI6	N/A
NOL8	1	3	0	0	0	0	0	0
IRAK4	3	9	0	2	1	0	0	0
CCDC151	1	2	0	0	0	0	0	0
DLGAP2	1	3	0	0	0	0	0	0
AC146944.2	N/A
MRPL42	1	3	0	2weak	1	0	1	0
ENTPD7	1	2	0	0	0	0	0	0
FCGR1B	N/A
SPANXA2	1	3	0	2weak	0	0	1	0
ZNF335	N/A
ZNF560	N/A
TUBA3C	3	9	0	0	0	0	0	0
RPS4X	1	3	2	0	2	0	0	0
BMS1P6	?
ZNF273	N/A
ZNF84	1	3	0	1	1	0	0	0
MAK16	2	6
ZNF667	1	3	0	0	0	0	0	0
AVPR1B	1	3	0	0	0	0	0	0
AL360181.5	N/A
SIRPA	2	6	0	0	0	0	0	0
DSCR8	1	3	0	0	0	0	0	0
GRK6	2	6	0	0	0	0	0	0
PRIM1	1	3	0	0	0	0	0	0
2015-03-05
POTEH	1	3	0	0	0	0	0	0
AC106782.7	N/A
AKR1B10	2	6	0	0	0	0	0	0
SULT1C4	1	3	0	0	0	0	0	0
CYP2A7	3	9	0	0	0	0	0	0
ZFP161	?
H2AFB1	N/A
KRTAP9-5	?
CD2AP	3	8	0	2	0	0	0	0
NUP62CL	1	3	0	0	0	0	0	0
SFI1	N/A
KRTAP4-6	N/A
TMPRSS11F	1	3	0	1	0	0	0	0
ZNF649	1	3	2	1	2	1	0	1
ADH4	1	3	0	0	0	0	0	0
OR2T6	N/A
ZNF248	3	9	0	0	0	0	0	0
RUNDC2B	N/A
CHSY3	1	3	0	0	0	0	0	0
C9orf167	?
LPAR1	N/A
MB	2	6	0	0	0	0	0	0
OR2L3	N/A
DEFB107B	1	3	0	0	0	0	0	0
HIBCH	2	6	0	0	0	0	0	0
ZNF544	1	2	0	0	2	0	0	2
C14orf83	?
ANKRD57	?
AC005197.2	N/A
ZNF770	1	3	0	0	0	0	0	0
ZNF737	N/A
ZNF876P	N/A
AC138904.1	N/A
NSBP1	?
MIER1	1	3	0	0	0	0	0	0
PPIAL4C	1	2	0	0	0	0	0	0
MAN1A2	1	3	0	1	0	0	0	0
SVIP	1	3	0	1	0	0	0	0
ZNF251	1	3	0	0	1	0	0	0
DDRGK1	1	3	0	1	0	0	0	0
FAM47C	N/A
TFDP1	1	3	0	0	0	0	0	0
CLEC4C	1	3	0	1	0	0	0	0
ZNF607	2	6	0	0	0	0	0	0
PLUNC	N/A
ZNF334	1	3	0	0	0	0	0	0
HSD17B11	1	3	0	0	0	0	0	0
KIAA0467	?
SULT1C2	1	3	0	0	1	0	0	0
ZXDA	1	3	0	0	0	0	0	0
RPS6KL1	2	6	0	0	2	0	0	0
TUBB3	3	9	0	1	0	0	0	0
CACNA1E	N/A
QRICH1	2	6	0	0	0	0	0	0
C6orf124	?
CSF2RA	1	3	0	0	0	0	0	0
FKBP1C	1	3	0	0	0	0	0	0
AC142381.3	N/A
AP002962.1	N/A
DDX42	3	9	0	1	0	0	0	0
GUSBP1	N/A
RPL23A	1	3	0	0	0	0	0	0
SLC29A3	1	3	3	0	1	1	0	0
AC008537.1	N/A
STYX	2	6	0	0	0	0	0	0
UBL5	N/A
AP003778.1	N/A
HELZ	1	3	0	0	0	0	0	0
TMEM116	1	3	0	0	0	0	0	0
KRTAP4-5	N/A
UCKL1	2	6	0	2	1	0	0	0
OR5B21	N/A
C3orf46	N/A
CARD11	1	2	0	0	0	0	0	0
ZNF485	1	2	0	0	0	0	0	0
PEG3AS	N/A
SDAD1	1	3	0	0	0	0	0	0
H2AFB2	N/A
RP11-381O7.2	?
ZNF192	?
FAM109A	N/A
RP5-860F19.1	?
HIST1H4F	1	3	0	0	0	0	0	0
HYLS1	1	3	0	1	2	0	0	1
MYL4	2	5	0	0	0	0	0	0
HIST1H4I	1	3	0	0	0	0	0	0
ZNF442	1	3	0	0	0	0	0	0
ZNF813	1	1	0	0	0	0	0	0
HOXC4	N/A
WDR40C	?
PIM3	N/A
ASNA1	1	2	0	0	2	0	0	1
ASPH	1	3	2	0	0	1	0	0
HIST1H3A	1	3	0	0	0	0	0	0
SPRED2	1	3	0	0	0	0	0	0
WWP2	1	3	0	2	0	0	1	0
HIST1H2AL	1	3	0	0	0	0	0	0
GFPT1	1	3	0	0	0	0	0	0
UVRAG	1	3	0	0	0	0	0	0
KRTAP13-1	N/A
ZNF26	2	6	0	0	0	0	0	0
TMEM207	1	2	0	0	0	0	0	0
ITSN2	1	3	0	0	0	0	0	0
NTRK1	2	6	0	0	4	0	0	1
MGEA5	1	1	0	0	0	0	0	0
ZNF658B	?
MT1F	N/A
FAM115A	1	3	0	0	0	0	0	0
ZNF69	1	3	0	0	0	0	0	0
TXNRD1	3	9	2	0	2	0	0	0
NRARP	1	3	0	0	1	0	0	0
ZNF583	2	4	0	0	0	0	0	0
KRTAP4-1	N/A
F8A2	1	3	0	0	0	0	0	0
CESK1	?
ZNF568	1	3	0	0	0	0	0	0
C9orf141	?
ZXDB	1	3	0	0	0	0	0	0
ZNF480	1	3	0	0	0	0	0	0
ZNF587	3	9	0	3	0	0	0	0
TPM2	2	6	0	3	0	0	0	0
RTP2	1	3	0	0	0	0	0	0
ZNF280B	1	3	0	0	0	0	0	0
SH3BGRL2	1	3	0	0	0	0	0	0
ZNF808	N/A
ANKRD35	2	6	0	0	0	0	0	0
B3GNT6	1	3	0	2	1	0	1	0
YTHDF2	1	2	0	0	0	0	0	0
NBR2	?
C4orf43	?
HLA-DRB5	1	3	0	0	0	0	0	0
ATL1	1	3	0	0	2	0	0	1
CNGA1	N/A
MAFK	1	3	0	0	0	0	0	0
HIST1H4E	1	3	0	0	0	0	0	0
C1orf228	1	3	0	0	0	0	0	0
ZNF43	1	3	0	0	0	0	0	0
GPN1	3	9	0	0	0	0	0	0
PLN	2	6	0	1	0	0	0	0
FAM148A	N/A
ZNF28	N/A
ITGBL1	1	1	0	0	0	0	0	0
ZNF511	1	3	0	3	0	0	1	0
ZNF627	1	3	0	0	0	0	0	0
KCNRG	1	3	1	0	0	0	0	0
WDHD1	1	3	0	0	0	0	0	0
AC133561.1	?
ZNF789	1	3	0	0	0	0	0	0
HIST1H4L	1	3	0	0	0	0	0	0
CTNND1	3	9	0	0	0	0	0	0
BAT1	?
RP11-100J16.1	?
AP000552.10
SLC34A3	1	3	0	0	0	0	0	0
RD3	N/A
SPANXC	1	3	0	1	0	0	0	0
SH2D1B	1	3	0	0	0	0	0	0
ARC	N/A
AC073343.2	N/A
NUDT16	2	6	0	0	0	0	0	0
TLK1	1	3	0	0	2	0	0	1
AL035659.2	N/A
LRBA	2	6	0	2	0	0	0	0
C3orf35	1	3	0	0	0	0	0	0
ZNF536	N/A
MMP17	N/A
OR2M2	N/A
BAZ1A	2	6	0	0	0	0	0	0
AKR1C4	1	3	0	0	0	0	0	0
COPS8	1	3	1	0	0	0	0	0
CCDC69	1	3	0	3	3	0	1	1
MDM4	1	3	0	0	3	0	0	1
RYR2	1	3	0	0	1	0	0	0
AC004878.7	?
ZNF534	N/A
RPL41	1	3	0	0	0	0	0	0
KLHL9	1	3	0	0	0	0	0	0
FAM3D	1	3	0	0	0	0	0	0
NCOA6	1	3	0	0	0	0	0	0
STK39	3	9	0	2	0	0	0	0
TAT	N/A
OR8B4	1	3	1	0	0	0	0	0
C6orf89	1	2	0	0	0	0	0	0
CALM1	2	5	0	0	0	0	0	0
LPA	2	6	0	2	0	0	0	0
FAM19A2	N/A
OR10G6	N/A
TTC37	1	3	0	0	0	0	0	0
AC089987.2	?
AC114982.3	?
TUSC1	1	2	0	0	0	0	0	0
MAGEA1	1	3	0	0	0	0	0	0
PAPSS2	N/A
C3orf27	?
SLC9A6	2	5	0	0	2	0	0	0
MTMR15	?
ABCA4	N/A
EIF1AY	1	3	0	0	3	0	0	1
AF347015.18	?
IPO9	2	6	0	0	0	0	0	0
GPX6	N/A
CEP290	2	6	0	0	0	0	0	0
C1orf191	?
MT-CO2	3	9	0	0	3	0	0	0
C1orf85	1	3	0	0	0	0	0	0
FAM179B	1	3	1	0	1	0	0	0
DLL1	N/A
ANKRD13B	2	6	0	0	0	0	0	0
PECI	?
UNC13B	2	6	0	0	0	0	0	0
C19orf45	1	3	0	0	0	0	0	0
MT-CYB	1	3	0	0	0	0	0	0
LDB1	1	1	0	0	1	0	0	1
PPP1R14C	N/A
CTR9	1	3	0	0	0	0	0	0
SMOC1	1	3	0	0	0	0	0	0
F5	1	2	0	0	0	0	0	0
SEPX1	?
C6orf161	?
LRRTM3	1	3	0	0	2	0	0	1
ZNF652	1	3	0	2	0	0	1	0
SMURF1	1	3	0	1	0	0	0	0
SLC5A3	N/A
GPATCH3	1	3	0	0	0	0	0	0
GATSL1	?
AL117209.1	?
PLXNB3	1	2	0	0	2	0	0	1
OXCT2	1	3	0	0	0	0	0	0
RPL10A	1	3	0	0	3	0	0	1
GLT25D2	?
EPS8L3	1	3	0	3	0	0	1	0
EGFL6	1	3	0	0	0	0	0	0
AF347015.27	?
SYCP1	1	2	0	0	0	0	0	0
APCDD1L	1	2	0	0	0	0	0	0
RCSD1	1	3	0	0	1	0	0	0
RASSF9	2	6	0	0	2	0	0	0
FAM169A	1	3	0	0	0	0	0	0
ZNF830	2	6	0	0	2	0	0	0
GRIN3A	N/A
AF347015.26	?
AC011744.1	?
MUC2	?
CNOT7	N/A
TMEM184B	1	2	0	0	0	0	0	0
MTOR	1	2	0	0	0	0	0	0
SCAMP5	1	3	0	0	0	0	0	0
ZNF521	2	5	0	0	4	0	0	1
ALPK2	4	12	0	0	4	0	0	4
FAM5B	?
MAGEB3	N/A
LRIG2	1	3	0	0	3	0	0	3
AF347015.2	?
NP	?
PAX9	1	3	0	0	0	0	0	0
LRRC10	2	6	0	0	0	0	0	0
GK	1	2	0	0	0	0	0	0
FOXJ3	N/A
ZNF358	1	3	0	0	0	0	0	0
SFT2D1	1	3	0	2	0	0	1	0
CD247	2	6	0	0	1	0	0	0
GRM3	N/A
ZNF828	?
INPP5F	1	3	0	0	0	0	0	0
ARHGAP11A	2	6	0	0	3	0	0	0
SUCNR1	1	3	0	0	0	0	0	0
HMGN2	1	2	0	0	0	0	0	0
SELM	2	6	0	0	3	0	0	0
GJC2	N/A
OPA1	2	6	0	3	2	0	0	0
DENND4B	1	2	0	1	0	0	0	0
RYR3	1	3	0	1	2	0	0	1
ZNF277	1	2	0	0	0	0	0	0
AF347015.21	?
KTI12	2	6	0	0	1	0	0	0
DUSP27	1	3	0	2	0	0	1	0
SELT	1	3	0	0	1	0	0	0
ARHGEF15	1	3	0	1	1	0	0	0
TOX	1	3	0	0	1	0	0	0
CES1	2	4	0	0	0	0	0	0
CD3E	4	14	0	0	0	0	0	0
RUSC2	1	3	0	2	1	0	1	0
C1orf68	1	2	0	0	0	0	0	0
FICD	1	3	0	0	0	0	0	0
OSTC	N/A
C19orf22	?
TSEN15	1	3	0	0	0	0	0	0
RNF160	?
RUNDC1	1	2	0	0	1	0	0	0
CCDC152	1	3	0	0	0	0	0	0
AC008670.2	?
C9orf96	?
GRK5	1	3	0	0	0	0	0	0
TYW1	5	11	0	0	0	0	0	0
WDR40A	?
OR5D13	N/A
SFMBT2	2	6	0	0	0	0	0	0
ASB12	1	3	0	0	0	0	0	0
PNMA5	1	3	0	0	0	0	0	0
ITPRIPL1	1	3	0	2	0	0	1	0
AF347015.15	?
SMC5	1	3	0	0	0	0	0	0
AF347015.33	?
WDR40B	?
PRMT6	1	2	0	0	0	0	0	0
SHISA4	1	3	0	0	0	0	0	0
KIAA1737	?
CAPZA2	1	1	0	0	0	0	0	0
AF347015.8	?
TOP1	2	6	0	0	2	0	0	0
PRC1	1	3	0	1	1	0	0	0
BHLHB9	N/A
MAP3K3	2	6	0	0	0	0	0	0
L1CAM	2	6	0	0	3	0	0	1
SREBF2	1	3	0	0	0	0	0	0
C1orf174	1	3	0	0	2	0	0	1
POU3F3	1	3	0	0	0	0	0	0
RASGEF1A	1	3	0	2	0	0	1	0
C9orf114	1	3	0	0	0	0	0	0
RPL39	1	3	0	0	0	0	0	0
DZIP3	1	3	0	0	0	0	0	0
KIAA0753	2	6	0	4	2	0	1	0
AC011611.2	?
DCLRE1A	1	3	0	0	0	0	0	0
ATG9A	1	2	0	0	0	0	0	0
NOS1AP	3	6	0	0	0	0	0	0
CSAG1	N/A
APRT	1	3	0	0	1	0	0	0
GPRASP1	1	3	0	2	2
TBKBP1	2	5	1	1	0	0	0	0
MAGEE1	1	3	0	0	2	0	0	1
C6orf129	?
AF347015.31	?
ZFP2	1	2	0	0	0	0	0	0
ANKRD43	?
L3MBTL3	1	3	0	0	0	0	0	0
SSX4B	1	3	0	0	0	0	0	0
DMD	3	9	0	0	2	0	0	0
MFAP3L	1	3	0	0	0	0	0	0
NAGA	1	3	0	0	1	0	0	0
SMG5	N/A
KIAA1279	2	6	0	2	0	0	0	0
TGM2	3	8	1	6	1	0	1	0
ARMCX6	3	6	0	0	4	0	0	1
PJA2	1	3	0	0	2	0	0	1
RORB	1	3	0	1	3	0	0	1
SGMS1	1	3	0	2	2	0	0	1
OR10R2	2	4	0	0	0	0	0	0
OR10Z1	1	3	0	0	0	0	0	0
ZNF525	1	3	0	0	0	0	0	0
INF2	1	2	0	2	3	0	0	1
GP1BB	N/A
AL355312.3	?
OR2T5	N/A
OR2L2	N/A
EFCAB2	3	6	0	0	1	0	0	0
FAM36A	?
CHML	1	3	0	0	2	0	0	1
C1orf148	?
C1orf95	N/A
AL356123.1	?
TCP10	1	3	0	0	0	0	0	0
C1orf197	?
CAPN8	1	3	0	3	0	0	1	0
TATDN3	1	3	1	0	1	0	0	0
C1orf133	?
C1orf132	?
CR1	5	15	0	0	0	0	0	0
C6orf99	N/A
